# Supplementary material for: Acoustic adaptation to city noise through vocal learning by a songbird
Source: Proc Biol Sci. 2018 Oct 10;285(1888):20181356. doi: 10.1098/rspb.2018.1356 (PMC6191693; doi:10.1098/rspb.2018.1356)
Supplement: ESM 2: Background noise L90 values [file rspb20181356supp2.csv]

	freq	L90
1	0	-109.76058819965
2	0.172265625	-98.4827083251771
3	0.34453125	-93.823712046828
4	0.516796875	-90.8306952505421
5	0.6890625	-88.4398597408515
6	0.861328125	-86.5702508811471
7	1.03359375	-85.1810232698082
8	1.205859375	-85.3087613967714
9	1.378125	-85.5080317605058
10	1.550390625	-86.5311176722293
11	1.72265625	-87.5504281160495
12	1.894921875	-88.3968664057864
13	2.0671875	-89.1149817052487
14	2.239453125	-89.8257889302879
15	2.41171875	-90.5147643425058
16	2.583984375	-91.3119335444498
17	2.75625	-92.0386911227937
18	2.928515625	-92.7474698148162
19	3.10078125	-93.4576432520632
20	3.273046875	-94.270843999813
21	3.4453125	-94.74245914622
22	3.617578125	-95.662988374479
23	3.78984375	-96.0248646255067
24	3.962109375	-96.5407354278558
25	4.134375	-97.0622274574455
26	4.306640625	-97.5963140905201
27	4.47890625	-98.1028185442725
28	4.651171875	-98.5470195979218
29	4.8234375	-99.1360051410887
30	4.995703125	-99.6072485975018
31	5.16796875	-100.106796290413
32	5.340234375	-100.410907430892
33	5.5125	-100.956215095005
34	5.684765625	-101.375085469526
35	5.85703125	-101.659591594265
36	6.029296875	-102.196421012846
37	6.2015625	-102.598176382566
38	6.373828125	-102.977835797524
39	6.54609375	-103.517932123941
40	6.718359375	-103.843051687577
41	6.890625	-104.337464167485
42	7.062890625	-104.671788488602
43	7.23515625	-104.980954612791
44	7.407421875	-105.387689099697
45	7.5796875	-105.910440903988
46	7.751953125	-106.303243559068
47	7.92421875	-106.668709180358
48	8.096484375	-106.999591946696
49	8.26875	-107.398856906954
50	8.441015625	-107.824624325132
51	8.61328125	-108.244847019528
52	8.785546875	-108.51952616072
53	8.9578125	-109.104347385327
54	9.130078125	-109.382023292394
55	9.30234375	-109.786736746948
56	9.474609375	-110.060543409721
57	9.646875	-110.307997509443
58	9.819140625	-110.348536984436
59	9.99140625	-110.865705133821
60	10.163671875	-110.630830583622
61	10.3359375	-110.845886791849
62	10.508203125	-110.929515344368
63	10.68046875	-110.78170390865
64	10.852734375	-110.869579335646
65	11.025	-110.798663379355
66	11.197265625	-110.759891565899
67	11.36953125	-110.785862668048
68	11.541796875	-110.881841378893
69	11.7140625	-110.970040503176
70	11.886328125	-111.060606216111
71	12.05859375	-110.887341738449
72	12.230859375	-110.901756853386
73	12.403125	-110.823070993464
74	12.575390625	-110.959191760822
75	12.74765625	-110.972969921899
76	12.919921875	-110.937722601931
77	13.0921875	-110.852268173105
78	13.264453125	-110.914068201716
79	13.43671875	-110.94437538851
80	13.608984375	-110.77600138552
81	13.78125	-111.00237739586
82	13.953515625	-110.832333125971
83	14.12578125	-111.010045873829
84	14.298046875	-110.924839309836
85	14.4703125	-111.063741441695
86	14.642578125	-110.749223935953
87	14.81484375	-111.008683726795
88	14.987109375	-110.804963027637
89	15.159375	-111.030529373478
90	15.331640625	-110.944940351316
91	15.50390625	-111.10539900291
92	15.676171875	-110.902797417952
93	15.8484375	-110.905555975248
94	16.020703125	-111.009067862597
95	16.19296875	-110.936605332117
96	16.365234375	-111.08333935752
97	16.5375	-111.007951223541
98	16.709765625	-110.974835707902
99	16.88203125	-110.999132695826
100	17.054296875	-111.062508264904
101	17.2265625	-110.984438637494
102	17.398828125	-111.023220400381
103	17.57109375	-111.127288614589
104	17.743359375	-111.015781198769
105	17.915625	-110.969760197238
106	18.087890625	-111.028107657867
107	18.26015625	-111.146707710438
108	18.432421875	-111.120045636243
109	18.6046875	-110.982852437559
110	18.776953125	-111.05801151108
111	18.94921875	-111.125073442809
112	19.121484375	-111.151213762097
113	19.29375	-111.066868034686
114	19.466015625	-111.027290982973
115	19.63828125	-111.037508727931
116	19.810546875	-111.028030645733
117	19.9828125	-111.078797686874
118	20.155078125	-111.153807943497
119	20.32734375	-111.117462004652
120	20.499609375	-110.950796054231
121	20.671875	-111.101352182168
122	20.844140625	-111.212943370376
123	21.01640625	-110.95640375274
124	21.188671875	-111.063265258774
125	21.3609375	-110.936794642039
126	21.533203125	-111.006204448547
127	21.70546875	-111.126173395227
128	21.877734375	-110.995261869101
