# Supplementary material for: Acoustic adaptation to city noise through vocal learning by a songbird
Source: Proc Biol Sci. 2018 Oct 10;285(1888):20181356. doi: 10.1098/rspb.2018.1356 (PMC6191693; doi:10.1098/rspb.2018.1356)
Supplement: ESM 3: Peak frequency SNRs for tutor songs [file rspb20181356supp3.csv]

	tutor.group	song.name	slice.start.time	slice.peak.freq.kHz	slice.peak.dB	slice.isNote	slice.crit.ratio
1	lowMask	BD_971_n	0	3.962109375	-7.80747423002383	FALSE	28.5862325030116
2	lowMask	BD_971_n	0.005	3.962109375	0.359961597409296	FALSE	28.5862325030116
3	lowMask	BD_971_n	0.01	3.962109375	4.63746905558467	TRUE	28.5862325030116
4	lowMask	BD_971_n	0.015	3.962109375	8.54780446856462	TRUE	28.5862325030116
5	lowMask	BD_971_n	0.02	3.962109375	11.5914023922327	TRUE	28.5862325030116
6	lowMask	BD_971_n	0.025	3.962109375	13.2730498366296	TRUE	28.5862325030116
7	lowMask	BD_971_n	0.03	3.962109375	13.399284756792	TRUE	28.5862325030116
8	lowMask	BD_971_n	0.035	3.962109375	14.2564823441793	TRUE	28.5862325030116
9	lowMask	BD_971_n	0.04	3.962109375	16.2246852648933	TRUE	28.5862325030116
10	lowMask	BD_971_n	0.045	3.962109375	17.5426450034254	TRUE	28.5862325030116
11	lowMask	BD_971_n	0.05	3.962109375	18.2052059300076	TRUE	28.5862325030116
12	lowMask	BD_971_n	0.055	3.962109375	19.1588442465611	TRUE	28.5862325030116
13	lowMask	BD_971_n	0.06	3.962109375	21.0128726004269	TRUE	28.5862325030116
14	lowMask	BD_971_n	0.065	3.962109375	22.0242553107723	TRUE	28.5862325030116
15	lowMask	BD_971_n	0.07	3.962109375	22.779335270851	TRUE	28.5862325030116
16	lowMask	BD_971_n	0.075	3.962109375	23.6918081665998	TRUE	28.5862325030116
17	lowMask	BD_971_n	0.08	3.962109375	23.7341874229772	TRUE	28.5862325030116
18	lowMask	BD_971_n	0.085	3.962109375	25.442840743839	TRUE	28.5862325030116
19	lowMask	BD_971_n	0.09	3.962109375	26.5906127596281	TRUE	28.5862325030116
20	lowMask	BD_971_n	0.095	3.962109375	27.5231923945798	TRUE	28.5862325030116
21	lowMask	BD_971_n	0.1	3.962109375	27.7292851475443	TRUE	28.5862325030116
22	lowMask	BD_971_n	0.105	3.962109375	28.1592809847628	TRUE	28.5862325030116
23	lowMask	BD_971_n	0.11	3.962109375	28.0663185860121	TRUE	28.5862325030116
24	lowMask	BD_971_n	0.115	3.962109375	28.7132958143934	TRUE	28.5862325030116
25	lowMask	BD_971_n	0.12	3.962109375	28.303549246476	TRUE	28.5862325030116
26	lowMask	BD_971_n	0.125	3.962109375	29.8060761884714	TRUE	28.5862325030116
27	lowMask	BD_971_n	0.13	3.962109375	30.5557598169564	TRUE	28.5862325030116
28	lowMask	BD_971_n	0.135	3.962109375	30.9823142103113	TRUE	28.5862325030116
29	lowMask	BD_971_n	0.14	3.962109375	31.0451949571152	TRUE	28.5862325030116
30	lowMask	BD_971_n	0.145	3.962109375	31.3813802855157	TRUE	28.5862325030116
31	lowMask	BD_971_n	0.15	3.962109375	31.495659656578	TRUE	28.5862325030116
32	lowMask	BD_971_n	0.155	3.962109375	31.491054251953	TRUE	28.5862325030116
33	lowMask	BD_971_n	0.16	3.962109375	31.5752039127266	TRUE	28.5862325030116
34	lowMask	BD_971_n	0.165	3.962109375	31.4052533690436	TRUE	28.5862325030116
35	lowMask	BD_971_n	0.17	3.962109375	31.2104096957343	TRUE	28.5862325030116
36	lowMask	BD_971_n	0.175	3.962109375	30.3328363672078	TRUE	28.5862325030116
37	lowMask	BD_971_n	0.18	3.962109375	28.7601777833836	TRUE	28.5862325030116
38	lowMask	BD_971_n	0.185	3.962109375	25.1509542209118	TRUE	28.5862325030116
39	lowMask	BD_971_n	0.19	3.962109375	22.1642864598784	TRUE	28.5862325030116
40	lowMask	BD_971_n	0.195	3.962109375	23.0998986005739	TRUE	28.5862325030116
41	lowMask	BD_971_n	0.2	3.962109375	24.2020563238395	TRUE	28.5862325030116
42	lowMask	BD_971_n	0.205	3.962109375	24.2884288945747	TRUE	28.5862325030116
43	lowMask	BD_971_n	0.21	3.962109375	24.1099716175665	TRUE	28.5862325030116
44	lowMask	BD_971_n	0.215	3.962109375	26.2042002199294	TRUE	28.5862325030116
45	lowMask	BD_971_n	0.22	3.962109375	27.4752067380124	TRUE	28.5862325030116
46	lowMask	BD_971_n	0.225	3.962109375	28.167818354407	TRUE	28.5862325030116
47	lowMask	BD_971_n	0.23	3.962109375	28.9639053883166	TRUE	28.5862325030116
48	lowMask	BD_971_n	0.235	3.962109375	29.5296073360003	TRUE	28.5862325030116
49	lowMask	BD_971_n	0.24	3.962109375	29.9208572126114	TRUE	28.5862325030116
50	lowMask	BD_971_n	0.245	3.962109375	30.3970501886398	TRUE	28.5862325030116
51	lowMask	BD_971_n	0.25	3.962109375	30.9503192286615	TRUE	28.5862325030116
52	lowMask	BD_971_n	0.255	3.962109375	31.9304013020924	TRUE	28.5862325030116
53	lowMask	BD_971_n	0.26	3.962109375	32.4511191472049	TRUE	28.5862325030116
54	lowMask	BD_971_n	0.265	3.962109375	32.7305912207157	TRUE	28.5862325030116
55	lowMask	BD_971_n	0.27	3.962109375	33.3274054535767	TRUE	28.5862325030116
56	lowMask	BD_971_n	0.275	3.962109375	33.6295862915816	TRUE	28.5862325030116
57	lowMask	BD_971_n	0.28	3.962109375	33.5600824881425	TRUE	28.5862325030116
58	lowMask	BD_971_n	0.285	3.962109375	34.0445966299114	TRUE	28.5862325030116
59	lowMask	BD_971_n	0.29	3.962109375	34.3715941107334	TRUE	28.5862325030116
60	lowMask	BD_971_n	0.295	3.962109375	34.9136818933638	TRUE	28.5862325030116
61	lowMask	BD_971_n	0.3	3.962109375	35.353038409752	TRUE	28.5862325030116
62	lowMask	BD_971_n	0.305	3.962109375	35.6673935094711	TRUE	28.5862325030116
63	lowMask	BD_971_n	0.31	3.962109375	35.5498738816568	TRUE	28.5862325030116
64	lowMask	BD_971_n	0.315	3.962109375	35.6820165776803	TRUE	28.5862325030116
65	lowMask	BD_971_n	0.32	3.962109375	35.3432433038787	TRUE	28.5862325030116
66	lowMask	BD_971_n	0.325	3.962109375	35.3097016156505	TRUE	28.5862325030116
67	lowMask	BD_971_n	0.33	3.962109375	34.9663236940958	TRUE	28.5862325030116
68	lowMask	BD_971_n	0.335	3.962109375	33.9658814665882	TRUE	28.5862325030116
69	lowMask	BD_971_n	0.34	3.962109375	32.1375538345934	TRUE	28.5862325030116
70	lowMask	BD_971_n	0.345	3.962109375	31.6726148360059	TRUE	28.5862325030116
71	lowMask	BD_971_n	0.35	3.962109375	30.3790031872395	TRUE	28.5862325030116
72	lowMask	BD_971_n	0.355	3.962109375	29.8913039332116	TRUE	28.5862325030116
73	lowMask	BD_971_n	0.36	3.962109375	30.3792910141326	TRUE	28.5862325030116
74	lowMask	BD_971_n	0.365	3.962109375	30.8728808403688	TRUE	28.5862325030116
75	lowMask	BD_971_n	0.37	3.962109375	31.6100636295986	TRUE	28.5862325030116
76	lowMask	BD_971_n	0.375	3.962109375	31.9539505289516	TRUE	28.5862325030116
77	lowMask	BD_971_n	0.38	3.962109375	32.3410687086003	TRUE	28.5862325030116
78	lowMask	BD_971_n	0.385	3.962109375	32.5483399830486	TRUE	28.5862325030116
79	lowMask	BD_971_n	0.39	3.962109375	33.0018604453069	TRUE	28.5862325030116
80	lowMask	BD_971_n	0.395	3.962109375	33.1827805414753	TRUE	28.5862325030116
81	lowMask	BD_971_n	0.4	3.962109375	33.4750627744097	TRUE	28.5862325030116
82	lowMask	BD_971_n	0.405	3.962109375	33.76637390347	TRUE	28.5862325030116
83	lowMask	BD_971_n	0.41	3.962109375	33.9319610807749	TRUE	28.5862325030116
84	lowMask	BD_971_n	0.415	3.962109375	34.18039137042	TRUE	28.5862325030116
85	lowMask	BD_971_n	0.42	3.962109375	34.4241914554614	TRUE	28.5862325030116
86	lowMask	BD_971_n	0.425	3.962109375	34.5153039291971	TRUE	28.5862325030116
87	lowMask	BD_971_n	0.43	3.962109375	34.9053785704445	TRUE	28.5862325030116
88	lowMask	BD_971_n	0.435	3.962109375	35.1521193793753	TRUE	28.5862325030116
89	lowMask	BD_971_n	0.44	3.962109375	35.1446856355283	TRUE	28.5862325030116
90	lowMask	BD_971_n	0.445	3.962109375	35.0833693412614	TRUE	28.5862325030116
91	lowMask	BD_971_n	0.45	3.962109375	35.1128611883994	TRUE	28.5862325030116
92	lowMask	BD_971_n	0.455	3.962109375	35.2864261415715	TRUE	28.5862325030116
93	lowMask	BD_971_n	0.46	3.962109375	35.388453868574	TRUE	28.5862325030116
94	lowMask	BD_971_n	0.465	3.962109375	35.651796463622	TRUE	28.5862325030116
95	lowMask	BD_971_n	0.47	3.962109375	35.8535167888501	TRUE	28.5862325030116
96	lowMask	BD_971_n	0.475	3.962109375	35.9515466363406	TRUE	28.5862325030116
97	lowMask	BD_971_n	0.48	3.962109375	36.2225689719779	TRUE	28.5862325030116
98	lowMask	BD_971_n	0.485	3.962109375	36.475841266716	TRUE	28.5862325030116
99	lowMask	BD_971_n	0.49	3.962109375	36.5933680930393	TRUE	28.5862325030116
100	lowMask	BD_971_n	0.495	3.962109375	36.6761465597749	TRUE	28.5862325030116
101	lowMask	BD_971_n	0.5	3.962109375	37.0134919479743	TRUE	28.5862325030116
102	lowMask	BD_971_n	0.505	3.962109375	37.1338798870543	TRUE	28.5862325030116
103	lowMask	BD_971_n	0.51	3.962109375	37.3060175465103	TRUE	28.5862325030116
104	lowMask	BD_971_n	0.515	3.962109375	37.6079849188678	TRUE	28.5862325030116
105	lowMask	BD_971_n	0.52	3.962109375	37.8642132646155	TRUE	28.5862325030116
106	lowMask	BD_971_n	0.525	3.962109375	38.0716703041613	TRUE	28.5862325030116
107	lowMask	BD_971_n	0.53	3.962109375	38.2734057292519	TRUE	28.5862325030116
108	lowMask	BD_971_n	0.535	3.962109375	38.3567014200103	TRUE	28.5862325030116
109	lowMask	BD_971_n	0.54	3.962109375	38.16852871465	TRUE	28.5862325030116
110	lowMask	BD_971_n	0.545	3.962109375	37.8354309557167	TRUE	28.5862325030116
111	lowMask	BD_971_n	0.55	3.962109375	36.5363628637201	TRUE	28.5862325030116
112	lowMask	BD_971_n	0.555	3.962109375	34.0307715121747	TRUE	28.5862325030116
113	lowMask	BD_971_n	0.56	3.78984375	26.195105698393	TRUE	28.3377561284406
114	lowMask	BD_971_n	0.565	3.962109375	7.4706742581522	TRUE	28.5862325030116
115	lowMask	BD_971_n	0.57	3.78984375	-3.19765105456102	FALSE	28.3377561284406
116	lowMask	BD_971_n	0.575	3.962109375	5.19598827043205	TRUE	28.5862325030116
117	lowMask	BD_971_n	0.58	3.962109375	4.66543398537243	TRUE	28.5862325030116
118	lowMask	BD_971_n	0.585	3.962109375	0.0201266627216654	FALSE	28.5862325030116
119	lowMask	BD_971_n	0.59	3.78984375	-7.19465312822095	FALSE	28.3377561284406
120	lowMask	BD_971_n	0.595	3.962109375	2.26413625607249	FALSE	28.5862325030116
121	lowMask	BD_971_n	0.6	3.962109375	-2.0236594471622	FALSE	28.5862325030116
122	lowMask	BD_971_n	0.605	3.78984375	0.411694208996138	FALSE	28.3377561284406
123	lowMask	BD_971_n	0.61	3.962109375	2.409324882164	FALSE	28.5862325030116
124	lowMask	BD_971_n	0.615	3.617578125	3.34061440356174	TRUE	28.0885304023515
125	lowMask	BD_971_n	0.62	3.617578125	12.8370878169856	TRUE	28.0885304023515
126	lowMask	BD_971_n	0.625	3.78984375	24.406578136152	TRUE	28.3377561284406
127	lowMask	BD_971_n	0.63	3.962109375	24.4267386075905	TRUE	28.5862325030116
128	lowMask	BD_971_n	0.635	3.962109375	24.2694968981631	TRUE	28.5862325030116
129	lowMask	BD_971_n	0.64	3.962109375	26.0197165075133	TRUE	28.5862325030116
130	lowMask	BD_971_n	0.645	4.306640625	26.8416848222376	TRUE	29.0805826858674
131	lowMask	BD_971_n	0.65	4.134375	28.4098171138301	TRUE	28.8338708981315
132	lowMask	BD_971_n	0.655	4.306640625	28.8406336644425	TRUE	29.0805826858674
133	lowMask	BD_971_n	0.66	4.47890625	30.5381498451575	TRUE	29.3262792382862
134	lowMask	BD_971_n	0.665	4.306640625	28.1052114266936	TRUE	29.0805826858674
135	lowMask	BD_971_n	0.67	4.47890625	27.8427840176632	TRUE	29.3262792382862
136	lowMask	BD_971_n	0.675	4.47890625	31.1154682317799	TRUE	29.3262792382862
137	lowMask	BD_971_n	0.68	4.47890625	30.0639217296743	TRUE	29.3262792382862
138	lowMask	BD_971_n	0.685	4.306640625	31.7906223744508	TRUE	29.0805826858674
139	lowMask	BD_971_n	0.69	4.306640625	28.919359896494	TRUE	29.0805826858674
140	lowMask	BD_971_n	0.695	4.651171875	32.1496289385416	TRUE	29.5708719274549
141	lowMask	BD_971_n	0.7	4.47890625	30.3327366327049	TRUE	29.3262792382862
142	lowMask	BD_971_n	0.705	4.134375	28.3624348444747	TRUE	28.8338708981315
143	lowMask	BD_971_n	0.71	4.47890625	32.0117119256395	TRUE	29.3262792382862
144	lowMask	BD_971_n	0.715	4.47890625	28.9183958689067	TRUE	29.3262792382862
145	lowMask	BD_971_n	0.72	4.47890625	29.4834279033071	TRUE	29.3262792382862
146	lowMask	BD_971_n	0.725	4.306640625	30.6387394173441	TRUE	29.0805826858674
147	lowMask	BD_971_n	0.73	4.47890625	28.540574459914	TRUE	29.3262792382862
148	lowMask	BD_971_n	0.735	4.47890625	29.431853745499	TRUE	29.3262792382862
149	lowMask	BD_971_n	0.74	4.8234375	28.6539700738418	TRUE	29.8142721254406
150	lowMask	BD_971_n	0.745	4.47890625	32.4317942579535	TRUE	29.3262792382862
151	lowMask	BD_971_n	0.75	4.47890625	30.2410490925102	TRUE	29.3262792382862
152	lowMask	BD_971_n	0.755	4.651171875	31.0892988897548	TRUE	29.5708719274549
153	lowMask	BD_971_n	0.76	4.651171875	30.7467973172368	TRUE	29.5708719274549
154	lowMask	BD_971_n	0.765	4.651171875	31.5165393884925	TRUE	29.5708719274549
155	lowMask	BD_971_n	0.77	4.8234375	31.4026012352225	TRUE	29.8142721254406
156	lowMask	BD_971_n	0.775	4.8234375	30.1855592207009	TRUE	29.8142721254406
157	lowMask	BD_971_n	0.78	4.47890625	31.876651017142	TRUE	29.3262792382862
158	lowMask	BD_971_n	0.785	4.47890625	30.5512646154978	TRUE	29.3262792382862
159	lowMask	BD_971_n	0.79	4.8234375	29.7291782656807	TRUE	29.8142721254406
160	lowMask	BD_971_n	0.795	4.8234375	29.2293607731501	TRUE	29.8142721254406
161	lowMask	BD_971_n	0.8	4.47890625	30.812507224266	TRUE	29.3262792382862
162	lowMask	BD_971_n	0.805	4.47890625	29.2029252782485	TRUE	29.3262792382862
163	lowMask	BD_971_n	0.81	4.47890625	29.4260449713393	TRUE	29.3262792382862
164	lowMask	BD_971_n	0.815	4.47890625	28.9254480310965	TRUE	29.3262792382862
165	lowMask	BD_971_n	0.82	4.8234375	29.4843822077412	TRUE	29.8142721254406
166	lowMask	BD_971_n	0.825	4.8234375	30.1250413601982	TRUE	29.8142721254406
167	lowMask	BD_971_n	0.83	4.47890625	28.9225946446476	TRUE	29.3262792382862
168	lowMask	BD_971_n	0.835	4.651171875	30.5032984723554	TRUE	29.5708719274549
169	lowMask	BD_971_n	0.84	4.8234375	32.672936599996	TRUE	29.8142721254406
170	lowMask	BD_971_n	0.845	4.47890625	29.8842926383447	TRUE	29.3262792382862
171	lowMask	BD_971_n	0.85	4.47890625	33.2659431856651	TRUE	29.3262792382862
172	lowMask	BD_971_n	0.855	4.47890625	28.2772104975902	TRUE	29.3262792382862
173	lowMask	BD_971_n	0.86	4.8234375	30.4252135105351	TRUE	29.8142721254406
174	lowMask	BD_971_n	0.865	4.306640625	31.2761858792109	TRUE	29.0805826858674
175	lowMask	BD_971_n	0.87	4.47890625	30.9263531698654	TRUE	29.3262792382862
176	lowMask	BD_971_n	0.875	4.47890625	29.9472608496635	TRUE	29.3262792382862
177	lowMask	BD_971_n	0.88	4.306640625	30.129516952337	TRUE	29.0805826858674
178	lowMask	BD_971_n	0.885	4.47890625	33.6763009081678	TRUE	29.3262792382862
179	lowMask	BD_971_n	0.89	4.47890625	31.663932882076	TRUE	29.3262792382862
180	lowMask	BD_971_n	0.895	4.47890625	31.4418522531306	TRUE	29.3262792382862
181	lowMask	BD_971_n	0.9	4.47890625	30.7401056482293	TRUE	29.3262792382862
182	lowMask	BD_971_n	0.905	4.651171875	29.6650397375494	TRUE	29.5708719274549
183	lowMask	BD_971_n	0.91	4.47890625	32.4229727006624	TRUE	29.3262792382862
184	lowMask	BD_971_n	0.915	4.8234375	30.3962018843983	TRUE	29.8142721254406
185	lowMask	BD_971_n	0.92	4.47890625	33.7832996763577	TRUE	29.3262792382862
186	lowMask	BD_971_n	0.925	4.8234375	31.3689114693742	TRUE	29.8142721254406
187	lowMask	BD_971_n	0.93	4.651171875	31.4711900943556	TRUE	29.5708719274549
188	lowMask	BD_971_n	0.935	4.651171875	31.8457825882634	TRUE	29.5708719274549
189	lowMask	BD_971_n	0.94	4.8234375	30.920904736195	TRUE	29.8142721254406
190	lowMask	BD_971_n	0.945	4.47890625	33.460070831551	TRUE	29.3262792382862
191	lowMask	BD_971_n	0.95	4.47890625	31.0322399585082	TRUE	29.3262792382862
192	lowMask	BD_971_n	0.955	4.8234375	30.2031085005337	TRUE	29.8142721254406
193	lowMask	BD_971_n	0.96	4.8234375	30.903530780308	TRUE	29.8142721254406
194	lowMask	BD_971_n	0.965	4.651171875	34.7302692906918	TRUE	29.5708719274549
195	lowMask	BD_971_n	0.97	4.995703125	30.4458821406237	TRUE	30.0563912043103
196	lowMask	BD_971_n	0.975	4.47890625	31.4801749021713	TRUE	29.3262792382862
197	lowMask	BD_971_n	0.98	4.651171875	32.0979467362267	TRUE	29.5708719274549
198	lowMask	BD_971_n	0.985	4.8234375	31.8514073149842	TRUE	29.8142721254406
199	lowMask	BD_971_n	0.99	4.651171875	32.434022165046	TRUE	29.5708719274549
200	lowMask	BD_971_n	0.995	4.8234375	30.0142926993898	TRUE	29.8142721254406
201	lowMask	BD_971_n	1	4.995703125	31.5072094489773	TRUE	30.0563912043103
202	lowMask	BD_971_n	1.005	4.47890625	31.5773794477307	TRUE	29.3262792382862
203	lowMask	BD_971_n	1.01	4.47890625	32.6377175210807	TRUE	29.3262792382862
204	lowMask	BD_971_n	1.015	4.8234375	31.9834940201669	TRUE	29.8142721254406
205	lowMask	BD_971_n	1.02	4.651171875	30.3985960480594	TRUE	29.5708719274549
206	lowMask	BD_971_n	1.025	4.651171875	31.8898609979906	TRUE	29.5708719274549
207	lowMask	BD_971_n	1.03	4.8234375	28.6975635420047	TRUE	29.8142721254406
208	lowMask	BD_971_n	1.035	4.47890625	29.2833140374738	TRUE	29.3262792382862
209	lowMask	BD_971_n	1.04	4.8234375	31.9082730427725	TRUE	29.8142721254406
210	lowMask	BD_971_n	1.045	4.8234375	31.1916534215569	TRUE	29.8142721254406
211	lowMask	BD_971_n	1.05	4.47890625	28.5450998563076	TRUE	29.3262792382862
212	lowMask	BD_971_n	1.055	4.47890625	26.7136725069304	TRUE	29.3262792382862
213	lowMask	BD_971_n	1.06	4.47890625	29.551543710193	TRUE	29.3262792382862
214	lowMask	BD_971_n	1.065	4.8234375	30.5139856447508	TRUE	29.8142721254406
215	lowMask	BD_971_n	1.07	4.651171875	13.4386091402384	TRUE	29.5708719274549
216	lowMask	BD_971_n	1.075	4.8234375	8.52964006604009	TRUE	29.8142721254406
217	lowMask	BD_971_n	1.08	4.8234375	2.28314092657753	FALSE	29.8142721254406
218	lowMask	BD_971_n	1.085	4.8234375	5.11663095637989	FALSE	29.8142721254406
219	lowMask	BD_971_n	1.09	4.651171875	4.70385455289171	FALSE	29.5708719274549
220	lowMask	BD_971_n	1.095	4.651171875	2.01831187149102	FALSE	29.5708719274549
221	lowMask	BD_971_n	1.1	4.8234375	0.682480953136292	FALSE	29.8142721254406
222	lowMask	BD_971_n	1.105	4.651171875	-1.40387553144251	FALSE	29.5708719274549
223	lowMask	BD_971_n	1.11	0	-0.953132211189413	FALSE	22.8386500231286
224	lowMask	BD_971_n	1.115	0.516796875	-1.82860176010082	TRUE	23.5753640667642
225	lowMask	BD_971_n	1.12	0	0.776318788448378	FALSE	22.8386500231286
226	lowMask	BD_971_n	1.125	6.2015625	10.2981678689933	TRUE	31.7079086747781
227	lowMask	BD_971_n	1.13	6.029296875	26.8513926032149	TRUE	31.4772390118444
228	lowMask	BD_971_n	1.135	5.85703125	35.1468308653169	TRUE	31.2446678342636
229	lowMask	BD_971_n	1.14	5.340234375	32.6530887745551	TRUE	30.5364314929696
230	lowMask	BD_971_n	1.145	5.340234375	31.0505138436036	TRUE	30.5364314929696
231	lowMask	BD_971_n	1.15	5.340234375	34.4553320174709	TRUE	30.5364314929696
232	lowMask	BD_971_n	1.155	5.16796875	34.1541670054378	TRUE	30.297140536131
233	lowMask	BD_971_n	1.16	4.8234375	37.207475828297	TRUE	29.8142721254406
234	lowMask	BD_971_n	1.165	4.47890625	34.8355240853767	TRUE	29.3262792382862
235	lowMask	BD_971_n	1.17	4.306640625	32.1947356662098	TRUE	29.0805826858674
236	lowMask	BD_971_n	1.175	3.962109375	34.8402905393003	TRUE	28.5862325030116
237	lowMask	BD_971_n	1.18	3.617578125	25.5227429944218	TRUE	28.0885304023515
238	lowMask	BD_971_n	1.185	3.4453125	24.0263759220328	TRUE	27.8386439526774
239	lowMask	BD_971_n	1.19	5.5125	27.447099382507	TRUE	30.7741754468933
240	lowMask	BD_971_n	1.195	4.8234375	29.5238458044216	TRUE	29.8142721254406
241	lowMask	BD_971_n	1.2	6.54609375	25.4376818364922	TRUE	32.1631889449728
242	lowMask	BD_971_n	1.205	5.684765625	32.8512210438815	TRUE	31.0102837699689
243	lowMask	BD_971_n	1.21	5.5125	41.4505359714217	TRUE	30.7741754468933
244	lowMask	BD_971_n	1.215	5.340234375	40.5924843033421	TRUE	30.5364314929696
245	lowMask	BD_971_n	1.22	4.995703125	38.447557094036	TRUE	30.0563912043103
246	lowMask	BD_971_n	1.225	4.8234375	37.8466740775287	TRUE	29.8142721254406
247	lowMask	BD_971_n	1.23	4.47890625	36.1664870585861	TRUE	29.3262792382862
248	lowMask	BD_971_n	1.235	4.134375	33.8360956657209	TRUE	28.8338708981315
249	lowMask	BD_971_n	1.24	3.962109375	29.6523350000337	TRUE	28.5862325030116
250	lowMask	BD_971_n	1.245	4.8234375	26.6973405706525	TRUE	29.8142721254406
251	lowMask	BD_971_n	1.25	4.651171875	12.6207415314671	TRUE	29.5708719274549
252	lowMask	BD_971_n	1.255	5.16796875	10.532953625873	TRUE	30.297140536131
253	lowMask	BD_971_n	1.26	5.16796875	12.9122477634084	TRUE	30.297140536131
254	lowMask	BD_971_n	1.265	4.651171875	8.51433746927367	TRUE	29.5708719274549
255	lowMask	BD_971_n	1.27	4.651171875	5.73241038555085	TRUE	29.5708719274549
256	lowMask	BD_971_n	1.275	6.029296875	25.455741864003	TRUE	31.4772390118444
257	lowMask	BD_971_n	1.28	5.85703125	35.5714427444334	TRUE	31.2446678342636
258	lowMask	BD_971_n	1.285	5.5125	37.230273004179	TRUE	30.7741754468933
259	lowMask	BD_971_n	1.29	6.2015625	36.352308317364	TRUE	31.7079086747781
260	lowMask	BD_971_n	1.295	5.684765625	35.3052398920136	TRUE	31.0102837699689
261	lowMask	BD_971_n	1.3	5.340234375	36.3418608421408	TRUE	30.5364314929696
262	lowMask	BD_971_n	1.305	4.995703125	38.2056832117105	TRUE	30.0563912043103
263	lowMask	BD_971_n	1.31	4.8234375	35.9577143803844	TRUE	29.8142721254406
264	lowMask	BD_971_n	1.315	4.47890625	37.2572682291367	TRUE	29.3262792382862
265	lowMask	BD_971_n	1.32	4.134375	35.3752659299925	TRUE	28.8338708981315
266	lowMask	BD_971_n	1.325	3.962109375	29.9986004512148	TRUE	28.5862325030116
267	lowMask	BD_971_n	1.33	3.4453125	25.3597989690013	TRUE	27.8386439526774
268	lowMask	BD_971_n	1.335	5.684765625	22.9691573599812	TRUE	31.0102837699689
269	lowMask	BD_971_n	1.34	5.5125	33.0268974302581	TRUE	30.7741754468933
270	lowMask	BD_971_n	1.345	4.8234375	30.2280447349472	TRUE	29.8142721254406
271	lowMask	BD_971_n	1.35	6.029296875	27.8967668495574	TRUE	31.4772390118444
272	lowMask	BD_971_n	1.355	5.684765625	39.4840110998183	TRUE	31.0102837699689
273	lowMask	BD_971_n	1.36	5.340234375	39.8149954724201	TRUE	30.5364314929696
274	lowMask	BD_971_n	1.365	5.16796875	41.3773614191985	TRUE	30.297140536131
275	lowMask	BD_971_n	1.37	4.995703125	36.8496598698678	TRUE	30.0563912043103
276	lowMask	BD_971_n	1.375	4.651171875	36.771767010589	TRUE	29.5708719274549
277	lowMask	BD_971_n	1.38	4.306640625	36.0789843926429	TRUE	29.0805826858674
278	lowMask	BD_971_n	1.385	3.962109375	34.0694767871765	TRUE	28.5862325030116
279	lowMask	BD_971_n	1.39	4.8234375	28.0391190563035	TRUE	29.8142721254406
280	lowMask	BD_971_n	1.395	4.47890625	25.0932212740823	TRUE	29.3262792382862
281	lowMask	BD_971_n	1.4	5.16796875	6.65835492544312	TRUE	30.297140536131
282	lowMask	BD_971_n	1.405	5.16796875	13.1057812415095	TRUE	30.297140536131
283	lowMask	BD_971_n	1.41	5.16796875	12.2661360655939	TRUE	30.297140536131
284	lowMask	BD_971_n	1.415	4.651171875	5.55754089916329	TRUE	29.5708719274549
285	lowMask	BD_971_n	1.42	6.373828125	12.6980972197534	TRUE	31.9365881951319
286	lowMask	BD_971_n	1.425	6.029296875	28.1428618554776	TRUE	31.4772390118444
287	lowMask	BD_971_n	1.43	5.684765625	38.0341848616279	TRUE	31.0102837699689
288	lowMask	BD_971_n	1.435	5.340234375	37.6598501182393	TRUE	30.5364314929696
289	lowMask	BD_971_n	1.44	5.340234375	35.910292026881	TRUE	30.5364314929696
290	lowMask	BD_971_n	1.445	5.5125	34.6910268074135	TRUE	30.7741754468933
291	lowMask	BD_971_n	1.45	5.16796875	37.3240847564607	TRUE	30.297140536131
292	lowMask	BD_971_n	1.455	4.8234375	37.8282931624433	TRUE	29.8142721254406
293	lowMask	BD_971_n	1.46	4.651171875	34.3731586657488	TRUE	29.5708719274549
294	lowMask	BD_971_n	1.465	4.306640625	37.0124395237782	TRUE	29.0805826858674
295	lowMask	BD_971_n	1.47	3.962109375	35.1081845669761	TRUE	28.5862325030116
296	lowMask	BD_971_n	1.475	3.617578125	24.282078976377	TRUE	28.0885304023515
297	lowMask	BD_971_n	1.48	3.4453125	24.84844807147	TRUE	27.8386439526774
298	lowMask	BD_971_n	1.485	5.340234375	25.1303953183412	TRUE	30.5364314929696
299	lowMask	BD_971_n	1.49	5.16796875	33.3899867380346	TRUE	30.297140536131
300	lowMask	BD_971_n	1.495	5.16796875	25.1639722462193	TRUE	30.297140536131
301	lowMask	BD_971_n	1.5	6.029296875	30.4388992121501	TRUE	31.4772390118444
302	lowMask	BD_971_n	1.505	5.684765625	37.306499080953	TRUE	31.0102837699689
303	lowMask	BD_971_n	1.51	5.340234375	41.1505585518538	TRUE	30.5364314929696
304	lowMask	BD_971_n	1.515	5.16796875	40.0398441092816	TRUE	30.297140536131
305	lowMask	BD_971_n	1.52	4.8234375	38.9547641709912	TRUE	29.8142721254406
306	lowMask	BD_971_n	1.525	4.47890625	37.3027025458043	TRUE	29.3262792382862
307	lowMask	BD_971_n	1.53	4.134375	34.4130284431	TRUE	28.8338708981315
308	lowMask	BD_971_n	1.535	3.962109375	32.8552987038866	TRUE	28.5862325030116
309	lowMask	BD_971_n	1.54	4.651171875	25.8712670239831	TRUE	29.5708719274549
310	lowMask	BD_971_n	1.545	4.8234375	14.3597468654365	TRUE	29.8142721254406
311	lowMask	BD_971_n	1.55	5.5125	6.01829729384153	FALSE	30.7741754468933
312	lowMask	BD_971_n	1.555	5.16796875	6.74189936219862	TRUE	30.297140536131
313	lowMask	BD_971_n	1.56	4.995703125	10.1906124199788	TRUE	30.0563912043103
314	lowMask	BD_971_n	1.565	4.651171875	4.351126909919	FALSE	29.5708719274549
315	lowMask	BD_971_n	1.57	3.962109375	-1.67678088260895	FALSE	28.5862325030116
316	lowMask	BD_971_n	1.575	5.85703125	6.15595649440588	TRUE	31.2446678342636
317	lowMask	BD_971_n	1.58	6.029296875	28.0106155822849	TRUE	31.4772390118444
318	lowMask	BD_971_n	1.585	5.85703125	34.8737961220528	TRUE	31.2446678342636
319	lowMask	BD_971_n	1.59	5.684765625	39.1884046157228	TRUE	31.0102837699689
320	lowMask	BD_971_n	1.595	5.340234375	35.9009978866867	TRUE	30.5364314929696
321	lowMask	BD_971_n	1.6	5.5125	33.2742159958867	TRUE	30.7741754468933
322	lowMask	BD_971_n	1.605	5.340234375	37.0560780509769	TRUE	30.5364314929696
323	lowMask	BD_971_n	1.61	4.995703125	37.0780076034882	TRUE	30.0563912043103
324	lowMask	BD_971_n	1.615	4.8234375	38.5076999409768	TRUE	29.8142721254406
325	lowMask	BD_971_n	1.62	4.47890625	36.8799128001079	TRUE	29.3262792382862
326	lowMask	BD_971_n	1.625	4.134375	34.7202911051663	TRUE	28.8338708981315
327	lowMask	BD_971_n	1.63	3.962109375	28.1579312335977	TRUE	28.5862325030116
328	lowMask	BD_971_n	1.635	3.4453125	24.0362638999375	TRUE	27.8386439526774
329	lowMask	BD_971_n	1.64	6.029296875	22.3373564886135	TRUE	31.4772390118444
330	lowMask	BD_971_n	1.645	5.5125	30.2910004107938	TRUE	30.7741754468933
331	lowMask	BD_971_n	1.65	5.16796875	32.7793546150208	TRUE	30.297140536131
332	lowMask	BD_971_n	1.655	6.373828125	28.7847321812807	TRUE	31.9365881951319
333	lowMask	BD_971_n	1.66	6.029296875	33.804125127066	TRUE	31.4772390118444
334	lowMask	BD_971_n	1.665	5.5125	40.4975025616187	TRUE	30.7741754468933
335	lowMask	BD_971_n	1.67	5.16796875	40.2872589424435	TRUE	30.297140536131
336	lowMask	BD_971_n	1.675	4.995703125	40.0912350773836	TRUE	30.0563912043103
337	lowMask	BD_971_n	1.68	4.651171875	38.64608839519	TRUE	29.5708719274549
338	lowMask	BD_971_n	1.685	4.306640625	37.9595331765302	TRUE	29.0805826858674
339	lowMask	BD_971_n	1.69	3.962109375	35.8110138522071	TRUE	28.5862325030116
340	lowMask	BD_971_n	1.695	3.617578125	23.3455164131972	TRUE	28.0885304023515
341	lowMask	BD_971_n	1.7	4.651171875	23.8066307934345	TRUE	29.5708719274549
342	lowMask	BD_971_n	1.705	4.651171875	10.8454038666803	TRUE	29.5708719274549
343	lowMask	BD_971_n	1.71	4.306640625	3.98498103927945	TRUE	29.0805826858674
344	lowMask	BD_971_n	1.715	5.16796875	9.32534735702843	TRUE	30.297140536131
345	lowMask	BD_971_n	1.72	4.651171875	7.91396342903413	TRUE	29.5708719274549
346	lowMask	BD_971_n	1.725	4.651171875	2.62720435515668	FALSE	29.5708719274549
347	lowMask	BD_971_n	1.73	4.306640625	5.40393205752208	TRUE	29.0805826858674
348	lowMask	BD_971_n	1.735	4.306640625	0.273236567435873	FALSE	29.0805826858674
349	lowMask	BD_971_n	1.74	0	-4.17507716529751	FALSE	22.8386500231286
350	lowMask	BD_971_n	1.745	3.10078125	-3.170217235254	FALSE	27.3372433943057
351	lowMask	BD_971_n	1.75	3.10078125	2.54588310614629	TRUE	27.3372433943057
352	lowMask	BD_971_n	1.755	3.10078125	11.3230180384462	TRUE	27.3372433943057
353	lowMask	BD_971_n	1.76	3.10078125	14.2861441953117	TRUE	27.3372433943057
354	lowMask	BD_971_n	1.765	3.273046875	20.3633015507138	TRUE	27.5881854073511
355	lowMask	BD_971_n	1.77	3.273046875	23.2012418957197	TRUE	27.5881854073511
356	lowMask	BD_971_n	1.775	3.273046875	25.0009375101144	TRUE	27.5881854073511
357	lowMask	BD_971_n	1.78	3.273046875	26.7858802982918	TRUE	27.5881854073511
358	lowMask	BD_971_n	1.785	3.273046875	26.0591652348575	TRUE	27.5881854073511
359	lowMask	BD_971_n	1.79	3.10078125	28.8042361514292	TRUE	27.3372433943057
360	lowMask	BD_971_n	1.795	2.928515625	27.3172954668224	TRUE	27.0859065414742
361	lowMask	BD_971_n	1.8	2.928515625	27.1842878271777	TRUE	27.0859065414742
362	lowMask	BD_971_n	1.805	2.928515625	22.9416466768113	TRUE	27.0859065414742
363	lowMask	BD_971_n	1.81	2.75625	22.6055857081792	TRUE	26.8342634767895
364	lowMask	BD_971_n	1.815	2.75625	13.2494057676394	TRUE	26.8342634767895
365	lowMask	BD_971_n	1.82	3.4453125	6.80836756023893	TRUE	27.8386439526774
366	lowMask	BD_971_n	1.825	3.4453125	12.127618799931	TRUE	27.8386439526774
367	lowMask	BD_971_n	1.83	3.617578125	16.4514770921461	TRUE	28.0885304023515
368	lowMask	BD_971_n	1.835	3.78984375	25.5289934931124	TRUE	28.3377561284406
369	lowMask	BD_971_n	1.84	4.134375	21.6553898915076	TRUE	28.8338708981315
370	lowMask	BD_971_n	1.845	3.78984375	25.8216950724263	TRUE	28.3377561284406
371	lowMask	BD_971_n	1.85	4.134375	26.0611427432815	TRUE	28.8338708981315
372	lowMask	BD_971_n	1.855	3.962109375	27.3370880718615	TRUE	28.5862325030116
373	lowMask	BD_971_n	1.86	3.962109375	25.4909692203519	TRUE	28.5862325030116
374	lowMask	BD_971_n	1.865	3.617578125	23.3768841757181	TRUE	28.0885304023515
375	lowMask	BD_971_n	1.87	3.4453125	23.798368325559	TRUE	27.8386439526774
376	lowMask	BD_971_n	1.875	3.273046875	24.9773803305163	TRUE	27.5881854073511
377	lowMask	BD_971_n	1.88	3.273046875	25.2358878821899	TRUE	27.5881854073511
378	lowMask	BD_971_n	1.885	3.273046875	21.852038415935	TRUE	27.5881854073511
379	lowMask	BD_971_n	1.89	3.10078125	23.7774487353522	TRUE	27.3372433943057
380	lowMask	BD_971_n	1.895	2.928515625	19.7600781354478	TRUE	27.0859065414742
381	lowMask	BD_971_n	1.9	2.928515625	21.6712090305958	TRUE	27.0859065414742
382	lowMask	BD_971_n	1.905	2.928515625	19.4110337784296	TRUE	27.0859065414742
383	lowMask	BD_971_n	1.91	2.928515625	16.7168887005043	TRUE	27.0859065414742
384	lowMask	BD_971_n	1.915	2.75625	17.7172198184921	TRUE	26.8342634767895
385	lowMask	BD_971_n	1.92	2.75625	18.9786803343773	TRUE	26.8342634767895
386	lowMask	BD_971_n	1.925	2.75625	18.1454890020349	TRUE	26.8342634767895
387	lowMask	BD_971_n	1.93	2.75625	16.9997941247597	TRUE	26.8342634767895
388	lowMask	BD_971_n	1.935	2.75625	14.4903435182808	TRUE	26.8342634767895
389	lowMask	BD_971_n	1.94	2.583984375	12.5352447691622	TRUE	26.5824028281847
390	lowMask	BD_971_n	1.945	2.583984375	13.6032516540493	TRUE	26.5824028281847
391	lowMask	BD_971_n	1.95	2.583984375	14.1001985190545	TRUE	26.5824028281847
392	lowMask	BD_971_n	1.955	2.583984375	12.5253532152857	TRUE	26.5824028281847
393	lowMask	BD_971_n	1.96	2.583984375	14.408613276329	TRUE	26.5824028281847
394	lowMask	BD_971_n	1.965	2.583984375	13.6789384605512	TRUE	26.5824028281847
395	lowMask	BD_971_n	1.97	2.583984375	12.9053022721163	TRUE	26.5824028281847
396	lowMask	BD_971_n	1.975	2.583984375	7.48091623154075	TRUE	26.5824028281847
397	lowMask	BD_971_n	1.98	2.583984375	1.24676656819992	TRUE	26.5824028281847
398	lowMask	BD_971_n	1.985	2.583984375	-5.7800658294742	FALSE	26.5824028281847
399	lowMask	BD_971_n	1.99	2.41171875	-10.2361790750664	FALSE	26.3304132235928
400	lowMask	BD_977_a	0	3.962109375	9.54406157457748	TRUE	28.5862325030116
401	lowMask	BD_977_a	0.005	3.962109375	13.4096603725206	TRUE	28.5862325030116
402	lowMask	BD_977_a	0.01	3.962109375	14.7816684555888	TRUE	28.5862325030116
403	lowMask	BD_977_a	0.015	3.962109375	15.2232893700027	TRUE	28.5862325030116
404	lowMask	BD_977_a	0.02	3.962109375	15.880124331861	TRUE	28.5862325030116
405	lowMask	BD_977_a	0.025	3.962109375	17.5158185415757	TRUE	28.5862325030116
406	lowMask	BD_977_a	0.03	3.962109375	19.2066992273617	TRUE	28.5862325030116
407	lowMask	BD_977_a	0.035	3.962109375	21.2827054472661	TRUE	28.5862325030116
408	lowMask	BD_977_a	0.04	3.962109375	22.860856792835	TRUE	28.5862325030116
409	lowMask	BD_977_a	0.045	3.962109375	23.8676795995602	TRUE	28.5862325030116
410	lowMask	BD_977_a	0.05	3.962109375	24.6809338092427	TRUE	28.5862325030116
411	lowMask	BD_977_a	0.055	3.962109375	25.0918039367711	TRUE	28.5862325030116
412	lowMask	BD_977_a	0.06	3.962109375	24.6901773299198	TRUE	28.5862325030116
413	lowMask	BD_977_a	0.065	3.962109375	22.4009965198024	TRUE	28.5862325030116
414	lowMask	BD_977_a	0.07	3.962109375	24.6710903006286	TRUE	28.5862325030116
415	lowMask	BD_977_a	0.075	3.962109375	25.2856105059699	TRUE	28.5862325030116
416	lowMask	BD_977_a	0.08	3.962109375	25.326797947344	TRUE	28.5862325030116
417	lowMask	BD_977_a	0.085	3.962109375	26.7453657216804	TRUE	28.5862325030116
418	lowMask	BD_977_a	0.09	3.962109375	27.9600056772744	TRUE	28.5862325030116
419	lowMask	BD_977_a	0.095	3.962109375	28.9348809874861	TRUE	28.5862325030116
420	lowMask	BD_977_a	0.1	3.962109375	29.4091812324928	TRUE	28.5862325030116
421	lowMask	BD_977_a	0.105	3.962109375	30.1094302214477	TRUE	28.5862325030116
422	lowMask	BD_977_a	0.11	3.962109375	30.3631456355193	TRUE	28.5862325030116
423	lowMask	BD_977_a	0.115	3.962109375	30.8176408449316	TRUE	28.5862325030116
424	lowMask	BD_977_a	0.12	3.962109375	31.4608355083446	TRUE	28.5862325030116
425	lowMask	BD_977_a	0.125	3.962109375	31.6211899554308	TRUE	28.5862325030116
426	lowMask	BD_977_a	0.13	3.962109375	31.1407061433185	TRUE	28.5862325030116
427	lowMask	BD_977_a	0.135	3.962109375	30.6664389676136	TRUE	28.5862325030116
428	lowMask	BD_977_a	0.14	3.962109375	29.7999165798926	TRUE	28.5862325030116
429	lowMask	BD_977_a	0.145	3.962109375	28.7214740578019	TRUE	28.5862325030116
430	lowMask	BD_977_a	0.15	3.962109375	26.1798587461187	TRUE	28.5862325030116
431	lowMask	BD_977_a	0.155	3.962109375	22.9358567915393	TRUE	28.5862325030116
432	lowMask	BD_977_a	0.16	3.962109375	19.0705302906226	TRUE	28.5862325030116
433	lowMask	BD_977_a	0.165	3.962109375	18.2791734045834	TRUE	28.5862325030116
434	lowMask	BD_977_a	0.17	3.962109375	18.6779021339419	TRUE	28.5862325030116
435	lowMask	BD_977_a	0.175	3.962109375	19.5247960275942	TRUE	28.5862325030116
436	lowMask	BD_977_a	0.18	3.962109375	20.5068658451616	TRUE	28.5862325030116
437	lowMask	BD_977_a	0.185	3.962109375	21.5431420500699	TRUE	28.5862325030116
438	lowMask	BD_977_a	0.19	3.962109375	22.3905630464137	TRUE	28.5862325030116
439	lowMask	BD_977_a	0.195	3.962109375	23.0892162045437	TRUE	28.5862325030116
440	lowMask	BD_977_a	0.2	3.962109375	24.1107037379095	TRUE	28.5862325030116
441	lowMask	BD_977_a	0.205	3.962109375	25.3786459332735	TRUE	28.5862325030116
442	lowMask	BD_977_a	0.21	3.962109375	27.1802188271251	TRUE	28.5862325030116
443	lowMask	BD_977_a	0.215	3.962109375	28.544217905246	TRUE	28.5862325030116
444	lowMask	BD_977_a	0.22	3.962109375	29.287974492611	TRUE	28.5862325030116
445	lowMask	BD_977_a	0.225	3.962109375	29.882204123168	TRUE	28.5862325030116
446	lowMask	BD_977_a	0.23	3.962109375	30.4818444974148	TRUE	28.5862325030116
447	lowMask	BD_977_a	0.235	3.962109375	31.2440564790623	TRUE	28.5862325030116
448	lowMask	BD_977_a	0.24	3.962109375	32.0527866974541	TRUE	28.5862325030116
449	lowMask	BD_977_a	0.245	3.962109375	32.8425099338881	TRUE	28.5862325030116
450	lowMask	BD_977_a	0.25	3.962109375	33.1652692001675	TRUE	28.5862325030116
451	lowMask	BD_977_a	0.255	3.962109375	33.4536480120401	TRUE	28.5862325030116
452	lowMask	BD_977_a	0.26	3.962109375	33.5471561434563	TRUE	28.5862325030116
453	lowMask	BD_977_a	0.265	3.962109375	33.6747268690581	TRUE	28.5862325030116
454	lowMask	BD_977_a	0.27	3.962109375	33.446703159324	TRUE	28.5862325030116
455	lowMask	BD_977_a	0.275	3.962109375	33.8955651385277	TRUE	28.5862325030116
456	lowMask	BD_977_a	0.28	3.962109375	33.2885503616899	TRUE	28.5862325030116
457	lowMask	BD_977_a	0.285	3.962109375	31.1154995602061	TRUE	28.5862325030116
458	lowMask	BD_977_a	0.29	3.962109375	27.8094300624552	TRUE	28.5862325030116
459	lowMask	BD_977_a	0.295	3.962109375	25.1077776150048	TRUE	28.5862325030116
460	lowMask	BD_977_a	0.3	3.962109375	23.0831222130049	TRUE	28.5862325030116
461	lowMask	BD_977_a	0.305	3.962109375	23.3018390456313	TRUE	28.5862325030116
462	lowMask	BD_977_a	0.31	3.962109375	25.3002092352505	TRUE	28.5862325030116
463	lowMask	BD_977_a	0.315	3.962109375	26.9586088245391	TRUE	28.5862325030116
464	lowMask	BD_977_a	0.32	3.962109375	28.8359431112858	TRUE	28.5862325030116
465	lowMask	BD_977_a	0.325	3.962109375	30.0335520895567	TRUE	28.5862325030116
466	lowMask	BD_977_a	0.33	3.962109375	31.1563932783324	TRUE	28.5862325030116
467	lowMask	BD_977_a	0.335	3.962109375	31.9137025828154	TRUE	28.5862325030116
468	lowMask	BD_977_a	0.34	3.962109375	32.5558268837626	TRUE	28.5862325030116
469	lowMask	BD_977_a	0.345	3.962109375	33.0628264540435	TRUE	28.5862325030116
470	lowMask	BD_977_a	0.35	3.962109375	33.423161311236	TRUE	28.5862325030116
471	lowMask	BD_977_a	0.355	3.962109375	33.3860667801006	TRUE	28.5862325030116
472	lowMask	BD_977_a	0.36	3.962109375	34.0527044314087	TRUE	28.5862325030116
473	lowMask	BD_977_a	0.365	3.962109375	33.813206504159	TRUE	28.5862325030116
474	lowMask	BD_977_a	0.37	3.962109375	34.0223424779394	TRUE	28.5862325030116
475	lowMask	BD_977_a	0.375	3.962109375	34.1986818423396	TRUE	28.5862325030116
476	lowMask	BD_977_a	0.38	3.962109375	34.8890307133929	TRUE	28.5862325030116
477	lowMask	BD_977_a	0.385	3.962109375	34.9605549306797	TRUE	28.5862325030116
478	lowMask	BD_977_a	0.39	3.962109375	35.1999771124492	TRUE	28.5862325030116
479	lowMask	BD_977_a	0.395	3.962109375	35.7645452208888	TRUE	28.5862325030116
480	lowMask	BD_977_a	0.4	3.962109375	35.6896220009098	TRUE	28.5862325030116
481	lowMask	BD_977_a	0.405	3.962109375	35.8070820843968	TRUE	28.5862325030116
482	lowMask	BD_977_a	0.41	3.962109375	36.312398094154	TRUE	28.5862325030116
483	lowMask	BD_977_a	0.415	3.962109375	36.2478243968243	TRUE	28.5862325030116
484	lowMask	BD_977_a	0.42	3.962109375	36.61958021283	TRUE	28.5862325030116
485	lowMask	BD_977_a	0.425	3.962109375	36.4377075732052	TRUE	28.5862325030116
486	lowMask	BD_977_a	0.43	3.962109375	36.9498114101123	TRUE	28.5862325030116
487	lowMask	BD_977_a	0.435	3.962109375	37.0046872280548	TRUE	28.5862325030116
488	lowMask	BD_977_a	0.44	3.962109375	37.3549520490677	TRUE	28.5862325030116
489	lowMask	BD_977_a	0.445	3.962109375	37.1883464073692	TRUE	28.5862325030116
490	lowMask	BD_977_a	0.45	3.962109375	37.1735088735695	TRUE	28.5862325030116
491	lowMask	BD_977_a	0.455	3.962109375	36.2984952593425	TRUE	28.5862325030116
492	lowMask	BD_977_a	0.46	3.962109375	35.8224501481639	TRUE	28.5862325030116
493	lowMask	BD_977_a	0.465	3.962109375	35.165355188852	TRUE	28.5862325030116
494	lowMask	BD_977_a	0.47	3.962109375	34.0325684483859	TRUE	28.5862325030116
495	lowMask	BD_977_a	0.475	3.962109375	29.3295526402257	TRUE	28.5862325030116
496	lowMask	BD_977_a	0.48	3.78984375	21.162543748944	TRUE	28.3377561284406
497	lowMask	BD_977_a	0.485	3.962109375	2.92200406259556	FALSE	28.5862325030116
498	lowMask	BD_977_a	0.49	3.78984375	6.8908027862352	TRUE	28.3377561284406
499	lowMask	BD_977_a	0.495	3.962109375	2.78343834871666	FALSE	28.5862325030116
500	lowMask	BD_977_a	0.5	3.962109375	-1.74207279695605	FALSE	28.5862325030116
501	lowMask	BD_977_a	0.505	3.962109375	-2.86734588194358	FALSE	28.5862325030116
502	lowMask	BD_977_a	0.51	3.962109375	-5.8595078627983	FALSE	28.5862325030116
503	lowMask	BD_977_a	0.515	3.962109375	-4.90692802739008	FALSE	28.5862325030116
504	lowMask	BD_977_a	0.52	0	-4.12341259242548	FALSE	22.8386500231286
505	lowMask	BD_977_a	0.525	3.962109375	-6.15643691623231	FALSE	28.5862325030116
506	lowMask	BD_977_a	0.53	0	-6.56012872150687	FALSE	22.8386500231286
507	lowMask	BD_977_a	0.535	3.962109375	-3.19976875107039	FALSE	28.5862325030116
508	lowMask	BD_977_a	0.54	4.134375	-4.60868236969732	FALSE	28.8338708981315
509	lowMask	BD_977_a	0.545	3.962109375	5.64205331654432	TRUE	28.5862325030116
510	lowMask	BD_977_a	0.55	3.962109375	15.396057809982	TRUE	28.5862325030116
511	lowMask	BD_977_a	0.555	4.306640625	18.4251100846948	TRUE	29.0805826858674
512	lowMask	BD_977_a	0.56	4.306640625	27.8773726160709	TRUE	29.0805826858674
513	lowMask	BD_977_a	0.565	4.306640625	22.3654824830426	TRUE	29.0805826858674
514	lowMask	BD_977_a	0.57	4.651171875	30.6550938891741	TRUE	29.5708719274549
515	lowMask	BD_977_a	0.575	4.651171875	27.1330749382988	TRUE	29.5708719274549
516	lowMask	BD_977_a	0.58	4.8234375	31.6476954597234	TRUE	29.8142721254406
517	lowMask	BD_977_a	0.585	4.8234375	28.2014690202844	TRUE	29.8142721254406
518	lowMask	BD_977_a	0.59	4.651171875	29.0219344214306	TRUE	29.5708719274549
519	lowMask	BD_977_a	0.595	4.8234375	31.3223425954441	TRUE	29.8142721254406
520	lowMask	BD_977_a	0.6	4.651171875	28.3694285713395	TRUE	29.5708719274549
521	lowMask	BD_977_a	0.605	4.8234375	32.8191317743619	TRUE	29.8142721254406
522	lowMask	BD_977_a	0.61	4.47890625	28.7778624419961	TRUE	29.3262792382862
523	lowMask	BD_977_a	0.615	4.995703125	32.5478328900944	TRUE	30.0563912043103
524	lowMask	BD_977_a	0.62	4.306640625	24.3867533240935	TRUE	29.0805826858674
525	lowMask	BD_977_a	0.625	4.8234375	31.3659781309917	TRUE	29.8142721254406
526	lowMask	BD_977_a	0.63	4.8234375	27.209655260228	TRUE	29.8142721254406
527	lowMask	BD_977_a	0.635	4.995703125	32.010867726941	TRUE	30.0563912043103
528	lowMask	BD_977_a	0.64	4.995703125	30.0591295784043	TRUE	30.0563912043103
529	lowMask	BD_977_a	0.645	4.8234375	29.3568206623816	TRUE	29.8142721254406
530	lowMask	BD_977_a	0.65	4.995703125	30.5126438498237	TRUE	30.0563912043103
531	lowMask	BD_977_a	0.655	4.8234375	28.1835505192488	TRUE	29.8142721254406
532	lowMask	BD_977_a	0.66	4.995703125	35.3813309880192	TRUE	30.0563912043103
533	lowMask	BD_977_a	0.665	4.651171875	28.4278773434546	TRUE	29.5708719274549
534	lowMask	BD_977_a	0.67	4.995703125	34.8260022450584	TRUE	30.0563912043103
535	lowMask	BD_977_a	0.675	4.8234375	28.7202489226141	TRUE	29.8142721254406
536	lowMask	BD_977_a	0.68	4.995703125	32.7553431622823	TRUE	30.0563912043103
537	lowMask	BD_977_a	0.685	4.995703125	30.641933541744	TRUE	30.0563912043103
538	lowMask	BD_977_a	0.69	4.995703125	30.8040424334789	TRUE	30.0563912043103
539	lowMask	BD_977_a	0.695	4.995703125	34.3930803808945	TRUE	30.0563912043103
540	lowMask	BD_977_a	0.7	4.651171875	30.0749069886784	TRUE	29.5708719274549
541	lowMask	BD_977_a	0.705	4.995703125	35.3468913999949	TRUE	30.0563912043103
542	lowMask	BD_977_a	0.71	4.306640625	29.4394814829818	TRUE	29.0805826858674
543	lowMask	BD_977_a	0.715	4.995703125	33.9508783078278	TRUE	30.0563912043103
544	lowMask	BD_977_a	0.72	4.995703125	29.0689078465575	TRUE	30.0563912043103
545	lowMask	BD_977_a	0.725	4.8234375	32.8203544460611	TRUE	29.8142721254406
546	lowMask	BD_977_a	0.73	4.995703125	29.0063854366449	TRUE	30.0563912043103
547	lowMask	BD_977_a	0.735	4.995703125	31.664510122927	TRUE	30.0563912043103
548	lowMask	BD_977_a	0.74	4.995703125	34.9418107986592	TRUE	30.0563912043103
549	lowMask	BD_977_a	0.745	4.651171875	30.4153739049774	TRUE	29.5708719274549
550	lowMask	BD_977_a	0.75	4.995703125	34.6732241145691	TRUE	30.0563912043103
551	lowMask	BD_977_a	0.755	4.134375	28.8458131723198	TRUE	28.8338708981315
552	lowMask	BD_977_a	0.76	4.995703125	34.2974611866656	TRUE	30.0563912043103
553	lowMask	BD_977_a	0.765	5.16796875	27.1824048521211	TRUE	30.297140536131
554	lowMask	BD_977_a	0.77	4.995703125	32.3562215931903	TRUE	30.0563912043103
555	lowMask	BD_977_a	0.775	4.995703125	31.2177066326314	TRUE	30.0563912043103
556	lowMask	BD_977_a	0.78	4.995703125	31.6412631249341	TRUE	30.0563912043103
557	lowMask	BD_977_a	0.785	4.995703125	32.0297162086651	TRUE	30.0563912043103
558	lowMask	BD_977_a	0.79	4.651171875	30.4375408589995	TRUE	29.5708719274549
559	lowMask	BD_977_a	0.795	4.995703125	36.4019806893107	TRUE	30.0563912043103
560	lowMask	BD_977_a	0.8	4.47890625	29.6438495763141	TRUE	29.3262792382862
561	lowMask	BD_977_a	0.805	4.995703125	34.307273523797	TRUE	30.0563912043103
562	lowMask	BD_977_a	0.81	3.962109375	27.0828357520859	TRUE	28.5862325030116
563	lowMask	BD_977_a	0.815	4.995703125	34.1969075007076	TRUE	30.0563912043103
564	lowMask	BD_977_a	0.82	4.995703125	31.2074338752311	TRUE	30.0563912043103
565	lowMask	BD_977_a	0.825	4.995703125	32.3204546309565	TRUE	30.0563912043103
566	lowMask	BD_977_a	0.83	5.16796875	33.7645135445984	TRUE	30.297140536131
567	lowMask	BD_977_a	0.835	4.651171875	30.0884583234172	TRUE	29.5708719274549
568	lowMask	BD_977_a	0.84	4.995703125	34.780405209472	TRUE	30.0563912043103
569	lowMask	BD_977_a	0.845	4.651171875	31.3618305889258	TRUE	29.5708719274549
570	lowMask	BD_977_a	0.85	4.995703125	35.5047390181173	TRUE	30.0563912043103
571	lowMask	BD_977_a	0.855	5.16796875	27.9278693996698	TRUE	30.297140536131
572	lowMask	BD_977_a	0.86	4.995703125	34.2474082641894	TRUE	30.0563912043103
573	lowMask	BD_977_a	0.865	4.8234375	27.4490855827265	TRUE	29.8142721254406
574	lowMask	BD_977_a	0.87	4.995703125	33.3245647785181	TRUE	30.0563912043103
575	lowMask	BD_977_a	0.875	5.16796875	29.6805097789847	TRUE	30.297140536131
576	lowMask	BD_977_a	0.88	4.995703125	32.1218528315787	TRUE	30.0563912043103
577	lowMask	BD_977_a	0.885	4.995703125	31.0104874122847	TRUE	30.0563912043103
578	lowMask	BD_977_a	0.89	4.8234375	30.1570593227732	TRUE	29.8142721254406
579	lowMask	BD_977_a	0.895	4.995703125	32.2953751422514	TRUE	30.0563912043103
580	lowMask	BD_977_a	0.9	4.651171875	28.770313185844	TRUE	29.5708719274549
581	lowMask	BD_977_a	0.905	4.995703125	35.4848154720784	TRUE	30.0563912043103
582	lowMask	BD_977_a	0.91	4.651171875	29.1914700437204	TRUE	29.5708719274549
583	lowMask	BD_977_a	0.915	4.8234375	28.1863623994062	TRUE	29.8142721254406
584	lowMask	BD_977_a	0.92	4.651171875	15.8721111279855	TRUE	29.5708719274549
585	lowMask	BD_977_a	0.925	4.995703125	6.24804335723233	TRUE	30.0563912043103
586	lowMask	BD_977_a	0.93	4.8234375	2.00712539479051	FALSE	29.8142721254406
587	lowMask	BD_977_a	0.935	4.995703125	0.875755272561648	FALSE	30.0563912043103
588	lowMask	BD_977_a	0.94	0	1.33679572700906	FALSE	22.8386500231286
589	lowMask	BD_977_a	0.945	0	11.9383020742353	FALSE	22.8386500231286
590	lowMask	BD_977_a	0.95	0.172265625	-3.88925606608844	FALSE	23.0831390785767
591	lowMask	BD_977_a	0.955	0	18.6696489662415	TRUE	22.8386500231286
592	lowMask	BD_977_a	0.96	0	19.0241765726369	TRUE	22.8386500231286
593	lowMask	BD_977_a	0.965	6.373828125	17.3677630197398	TRUE	31.9365881951319
594	lowMask	BD_977_a	0.97	6.029296875	25.0247187170863	TRUE	31.4772390118444
595	lowMask	BD_977_a	0.975	5.684765625	29.2485344992031	TRUE	31.0102837699689
596	lowMask	BD_977_a	0.98	5.340234375	29.8237111007945	TRUE	30.5364314929696
597	lowMask	BD_977_a	0.985	5.340234375	32.481323784253	TRUE	30.5364314929696
598	lowMask	BD_977_a	0.99	4.995703125	35.6524333430487	TRUE	30.0563912043103
599	lowMask	BD_977_a	0.995	4.651171875	39.9268661297712	TRUE	29.5708719274549
600	lowMask	BD_977_a	1	4.306640625	38.8559485505263	TRUE	29.0805826858674
601	lowMask	BD_977_a	1.005	3.962109375	32.7955743853118	TRUE	28.5862325030116
602	lowMask	BD_977_a	1.01	3.78984375	19.1885991615587	TRUE	28.3377561284406
603	lowMask	BD_977_a	1.015	3.4453125	11.6412864982883	TRUE	27.8386439526774
604	lowMask	BD_977_a	1.02	5.5125	27.1452687207861	TRUE	30.7741754468933
605	lowMask	BD_977_a	1.025	4.995703125	25.7620370070667	TRUE	30.0563912043103
606	lowMask	BD_977_a	1.03	6.718359375	13.1705164755018	TRUE	32.3876222963678
607	lowMask	BD_977_a	1.035	6.2015625	28.0154816249249	TRUE	31.7079086747781
608	lowMask	BD_977_a	1.04	5.85703125	33.4379797818821	TRUE	31.2446678342636
609	lowMask	BD_977_a	1.045	5.340234375	36.7298257802853	TRUE	30.5364314929696
610	lowMask	BD_977_a	1.05	4.995703125	39.081151827658	TRUE	30.0563912043103
611	lowMask	BD_977_a	1.055	4.651171875	40.9925514182075	TRUE	29.5708719274549
612	lowMask	BD_977_a	1.06	4.306640625	39.9640298112549	TRUE	29.0805826858674
613	lowMask	BD_977_a	1.065	3.962109375	37.5202232171493	TRUE	28.5862325030116
614	lowMask	BD_977_a	1.07	3.78984375	26.6868677233688	TRUE	28.3377561284406
615	lowMask	BD_977_a	1.075	4.47890625	13.6505722175941	TRUE	29.3262792382862
616	lowMask	BD_977_a	1.08	3.78984375	7.57813361292402	TRUE	28.3377561284406
617	lowMask	BD_977_a	1.085	4.651171875	1.95505797450727	FALSE	29.5708719274549
618	lowMask	BD_977_a	1.09	4.306640625	0.461316834393202	FALSE	29.0805826858674
619	lowMask	BD_977_a	1.095	6.373828125	7.72891340275764	TRUE	31.9365881951319
620	lowMask	BD_977_a	1.1	6.2015625	22.3826462970229	TRUE	31.7079086747781
621	lowMask	BD_977_a	1.105	6.029296875	29.5219522727858	TRUE	31.4772390118444
622	lowMask	BD_977_a	1.11	5.85703125	33.0845695984491	TRUE	31.2446678342636
623	lowMask	BD_977_a	1.115	5.684765625	30.2599463108241	TRUE	31.0102837699689
624	lowMask	BD_977_a	1.12	5.5125	32.8406464885237	TRUE	30.7741754468933
625	lowMask	BD_977_a	1.125	4.995703125	37.4839433979588	TRUE	30.0563912043103
626	lowMask	BD_977_a	1.13	4.8234375	39.4143866266704	TRUE	29.8142721254406
627	lowMask	BD_977_a	1.135	4.47890625	42.0184937495144	TRUE	29.3262792382862
628	lowMask	BD_977_a	1.14	4.134375	40.7751727508268	TRUE	28.8338708981315
629	lowMask	BD_977_a	1.145	3.78984375	30.4624560978886	TRUE	28.3377561284406
630	lowMask	BD_977_a	1.15	3.4453125	22.9655302783917	TRUE	27.8386439526774
631	lowMask	BD_977_a	1.155	3.78984375	12.8777661589181	TRUE	28.3377561284406
632	lowMask	BD_977_a	1.16	5.16796875	29.8567729369539	TRUE	30.297140536131
633	lowMask	BD_977_a	1.165	4.995703125	25.1450584218633	TRUE	30.0563912043103
634	lowMask	BD_977_a	1.17	6.54609375	19.9091477840332	TRUE	32.1631889449728
635	lowMask	BD_977_a	1.175	6.029296875	29.9402820291691	TRUE	31.4772390118444
636	lowMask	BD_977_a	1.18	5.684765625	34.959712424826	TRUE	31.0102837699689
637	lowMask	BD_977_a	1.185	5.340234375	35.6085359185494	TRUE	30.5364314929696
638	lowMask	BD_977_a	1.19	4.8234375	38.0469235047704	TRUE	29.8142721254406
639	lowMask	BD_977_a	1.195	4.47890625	38.0189159912729	TRUE	29.3262792382862
640	lowMask	BD_977_a	1.2	4.134375	38.7446088631619	TRUE	28.8338708981315
641	lowMask	BD_977_a	1.205	3.962109375	36.8303384504981	TRUE	28.5862325030116
642	lowMask	BD_977_a	1.21	3.78984375	23.3067614840375	TRUE	28.3377561284406
643	lowMask	BD_977_a	1.215	4.47890625	15.4142516440314	TRUE	29.3262792382862
644	lowMask	BD_977_a	1.22	3.78984375	5.48925875681991	TRUE	28.3377561284406
645	lowMask	BD_977_a	1.225	4.651171875	4.03793851048343	FALSE	29.5708719274549
646	lowMask	BD_977_a	1.23	4.306640625	1.33186409764177	FALSE	29.0805826858674
647	lowMask	BD_977_a	1.235	6.373828125	13.4337385117415	TRUE	31.9365881951319
648	lowMask	BD_977_a	1.24	6.2015625	26.6172172020638	TRUE	31.7079086747781
649	lowMask	BD_977_a	1.245	6.029296875	31.163455121292	TRUE	31.4772390118444
650	lowMask	BD_977_a	1.25	5.5125	32.1592560911076	TRUE	30.7741754468933
651	lowMask	BD_977_a	1.255	5.684765625	30.250224552444	TRUE	31.0102837699689
652	lowMask	BD_977_a	1.26	5.340234375	33.8507707167916	TRUE	30.5364314929696
653	lowMask	BD_977_a	1.265	4.995703125	38.9533409972277	TRUE	30.0563912043103
654	lowMask	BD_977_a	1.27	4.651171875	41.3277043936759	TRUE	29.5708719274549
655	lowMask	BD_977_a	1.275	4.306640625	39.6870880778262	TRUE	29.0805826858674
656	lowMask	BD_977_a	1.28	4.134375	37.7516280779978	TRUE	28.8338708981315
657	lowMask	BD_977_a	1.285	3.78984375	25.5518450672534	TRUE	28.3377561284406
658	lowMask	BD_977_a	1.29	3.4453125	20.677458885089	TRUE	27.8386439526774
659	lowMask	BD_977_a	1.295	6.373828125	17.2030453317453	TRUE	31.9365881951319
660	lowMask	BD_977_a	1.3	5.340234375	30.2078062748033	TRUE	30.5364314929696
661	lowMask	BD_977_a	1.305	5.684765625	8.37592072542027	TRUE	31.0102837699689
662	lowMask	BD_977_a	1.31	6.373828125	21.7899865801656	TRUE	31.9365881951319
663	lowMask	BD_977_a	1.315	6.029296875	32.0671313456723	TRUE	31.4772390118444
664	lowMask	BD_977_a	1.32	5.5125	34.4320036031434	TRUE	30.7741754468933
665	lowMask	BD_977_a	1.325	5.16796875	36.8372502047739	TRUE	30.297140536131
666	lowMask	BD_977_a	1.33	4.8234375	38.7615542436121	TRUE	29.8142721254406
667	lowMask	BD_977_a	1.335	4.47890625	37.2636662888613	TRUE	29.3262792382862
668	lowMask	BD_977_a	1.34	4.134375	38.7603242730336	TRUE	28.8338708981315
669	lowMask	BD_977_a	1.345	3.962109375	28.1934412523866	TRUE	28.5862325030116
670	lowMask	BD_977_a	1.35	4.651171875	22.4209481781723	TRUE	29.5708719274549
671	lowMask	BD_977_a	1.355	3.78984375	6.13333680739106	TRUE	28.3377561284406
672	lowMask	BD_977_a	1.36	4.995703125	0.100364369894436	FALSE	30.0563912043103
673	lowMask	BD_977_a	1.365	4.47890625	0.958757725772188	FALSE	29.3262792382862
674	lowMask	BD_977_a	1.37	4.306640625	0.918525870469168	FALSE	29.0805826858674
675	lowMask	BD_977_a	1.375	6.373828125	9.60044619481712	TRUE	31.9365881951319
676	lowMask	BD_977_a	1.38	6.373828125	20.4715340056585	TRUE	31.9365881951319
677	lowMask	BD_977_a	1.385	6.029296875	29.7938245786528	TRUE	31.4772390118444
678	lowMask	BD_977_a	1.39	5.5125	30.191161919965	TRUE	30.7741754468933
679	lowMask	BD_977_a	1.395	5.5125	32.3881574162722	TRUE	30.7741754468933
680	lowMask	BD_977_a	1.4	5.340234375	33.7756541520873	TRUE	30.5364314929696
681	lowMask	BD_977_a	1.405	4.995703125	36.6460730502127	TRUE	30.0563912043103
682	lowMask	BD_977_a	1.41	4.651171875	37.8150232454351	TRUE	29.5708719274549
683	lowMask	BD_977_a	1.415	4.306640625	38.9952597657153	TRUE	29.0805826858674
684	lowMask	BD_977_a	1.42	3.962109375	35.8872561793318	TRUE	28.5862325030116
685	lowMask	BD_977_a	1.425	3.78984375	25.2525741994398	TRUE	28.3377561284406
686	lowMask	BD_977_a	1.43	3.4453125	20.7364505829947	TRUE	27.8386439526774
687	lowMask	BD_977_a	1.435	6.373828125	11.2333154440733	TRUE	31.9365881951319
688	lowMask	BD_977_a	1.44	5.340234375	28.771400683583	TRUE	30.5364314929696
689	lowMask	BD_977_a	1.445	5.5125	8.62212048475762	TRUE	30.7741754468933
690	lowMask	BD_977_a	1.45	6.54609375	17.4662181590725	TRUE	32.1631889449728
691	lowMask	BD_977_a	1.455	6.029296875	27.1325084282871	TRUE	31.4772390118444
692	lowMask	BD_977_a	1.46	5.5125	31.0079187827498	TRUE	30.7741754468933
693	lowMask	BD_977_a	1.465	5.16796875	33.8232697852398	TRUE	30.297140536131
694	lowMask	BD_977_a	1.47	4.8234375	36.2134953837973	TRUE	29.8142721254406
695	lowMask	BD_977_a	1.475	4.47890625	37.213429646933	TRUE	29.3262792382862
696	lowMask	BD_977_a	1.48	4.134375	38.0769053786756	TRUE	28.8338708981315
697	lowMask	BD_977_a	1.485	3.962109375	28.795455955229	TRUE	28.5862325030116
698	lowMask	BD_977_a	1.49	4.8234375	14.4164806127713	TRUE	29.8142721254406
699	lowMask	BD_977_a	1.495	3.78984375	2.63195556119486	TRUE	28.3377561284406
700	lowMask	BD_977_a	1.5	3.78984375	1.95076383295584	FALSE	28.3377561284406
701	lowMask	BD_977_a	1.505	4.306640625	-0.706229267174947	FALSE	29.0805826858674
702	lowMask	BD_977_a	1.51	4.8234375	-2.78422761063877	FALSE	29.8142721254406
703	lowMask	BD_977_a	1.515	4.306640625	-0.282407769058139	FALSE	29.0805826858674
704	lowMask	BD_977_a	1.52	4.8234375	-6.90831325600226	FALSE	29.8142721254406
705	lowMask	BD_977_a	1.525	3.273046875	5.25285281716013	TRUE	27.5881854073511
706	lowMask	BD_977_a	1.53	3.273046875	15.8113993987238	TRUE	27.5881854073511
707	lowMask	BD_977_a	1.535	3.4453125	19.8369883641669	TRUE	27.8386439526774
708	lowMask	BD_977_a	1.54	3.273046875	24.1039824519833	TRUE	27.5881854073511
709	lowMask	BD_977_a	1.545	3.4453125	28.1523279836582	TRUE	27.8386439526774
710	lowMask	BD_977_a	1.55	3.4453125	31.7221773470733	TRUE	27.8386439526774
711	lowMask	BD_977_a	1.555	3.4453125	33.9663107358942	TRUE	27.8386439526774
712	lowMask	BD_977_a	1.56	3.273046875	31.875474934668	TRUE	27.5881854073511
713	lowMask	BD_977_a	1.565	3.273046875	32.9149625758958	TRUE	27.5881854073511
714	lowMask	BD_977_a	1.57	3.273046875	27.7475376078799	TRUE	27.5881854073511
715	lowMask	BD_977_a	1.575	3.10078125	27.8553294789687	TRUE	27.3372433943057
716	lowMask	BD_977_a	1.58	2.928515625	23.278576004407	TRUE	27.0859065414742
717	lowMask	BD_977_a	1.585	2.75625	15.7830760727301	TRUE	26.8342634767895
718	lowMask	BD_977_a	1.59	2.928515625	10.4888672976693	TRUE	27.0859065414742
719	lowMask	BD_977_a	1.595	3.78984375	17.2504854380683	TRUE	28.3377561284406
720	lowMask	BD_977_a	1.6	3.962109375	23.6080496419528	TRUE	28.5862325030116
721	lowMask	BD_977_a	1.605	3.962109375	28.3170313447717	TRUE	28.5862325030116
722	lowMask	BD_977_a	1.61	3.78984375	30.1837351396705	TRUE	28.3377561284406
723	lowMask	BD_977_a	1.615	4.306640625	32.3076939181183	TRUE	29.0805826858674
724	lowMask	BD_977_a	1.62	3.962109375	31.7286617945401	TRUE	28.5862325030116
725	lowMask	BD_977_a	1.625	4.134375	32.2723758725529	TRUE	28.8338708981315
726	lowMask	BD_977_a	1.63	3.78984375	31.6579393465712	TRUE	28.3377561284406
727	lowMask	BD_977_a	1.635	3.962109375	30.667912019657	TRUE	28.5862325030116
728	lowMask	BD_977_a	1.64	3.78984375	34.4831243643091	TRUE	28.3377561284406
729	lowMask	BD_977_a	1.645	3.617578125	32.7218059248925	TRUE	28.0885304023515
730	lowMask	BD_977_a	1.65	3.4453125	31.7720548891635	TRUE	27.8386439526774
731	lowMask	BD_977_a	1.655	3.4453125	30.2981113677957	TRUE	27.8386439526774
732	lowMask	BD_977_a	1.66	3.4453125	28.3948478330852	TRUE	27.8386439526774
733	lowMask	BD_977_a	1.665	3.273046875	26.9851859000532	TRUE	27.5881854073511
734	lowMask	BD_977_a	1.67	3.10078125	24.9750315393094	TRUE	27.3372433943057
735	lowMask	BD_977_a	1.675	3.10078125	22.6515422239157	TRUE	27.3372433943057
736	lowMask	BD_977_a	1.68	2.928515625	21.8957511501349	TRUE	27.0859065414742
737	lowMask	BD_977_a	1.685	2.928515625	19.5356705531579	TRUE	27.0859065414742
738	lowMask	BD_977_a	1.69	2.75625	18.4756047320403	TRUE	26.8342634767895
739	lowMask	BD_977_a	1.695	2.75625	18.6697322309662	TRUE	26.8342634767895
740	lowMask	BD_977_a	1.7	2.75625	12.4277137696798	TRUE	26.8342634767895
741	lowMask	BD_977_a	1.705	2.583984375	9.55314809288373	TRUE	26.5824028281847
742	lowMask	BD_977_a	1.71	2.583984375	-0.339538563413413	TRUE	26.5824028281847
743	lowMask	BD_977_a	1.715	2.583984375	-1.15340223386208	TRUE	26.5824028281847
744	lowMask	BD_977_a	1.72	2.583984375	-2.65177203143836	FALSE	26.5824028281847
745	lowMask	BD_977_a	1.725	0	-2.66241692160429	FALSE	22.8386500231286
746	lowMask	BD_976_a	0	5.684765625	-24.5221817101556	FALSE	31.0102837699689
747	lowMask	BD_976_a	0.005	5.684765625	-23.9542753957411	FALSE	31.0102837699689
748	lowMask	BD_976_a	0.01	5.684765625	-20.1855204931526	FALSE	31.0102837699689
749	lowMask	BD_976_a	0.015	3.962109375	-17.7264735603569	FALSE	28.5862325030116
750	lowMask	BD_976_a	0.02	5.684765625	-16.9749636891869	FALSE	31.0102837699689
751	lowMask	BD_976_a	0.025	3.962109375	-5.11721118647981	FALSE	28.5862325030116
752	lowMask	BD_976_a	0.03	3.962109375	3.43683381183267	FALSE	28.5862325030116
753	lowMask	BD_976_a	0.035	3.962109375	6.60816989463756	TRUE	28.5862325030116
754	lowMask	BD_976_a	0.04	3.962109375	8.70467674177183	TRUE	28.5862325030116
755	lowMask	BD_976_a	0.045	3.962109375	13.0169929254551	TRUE	28.5862325030116
756	lowMask	BD_976_a	0.05	3.962109375	14.691161747791	TRUE	28.5862325030116
757	lowMask	BD_976_a	0.055	3.962109375	15.7341488143197	TRUE	28.5862325030116
758	lowMask	BD_976_a	0.06	3.962109375	16.8818473463202	TRUE	28.5862325030116
759	lowMask	BD_976_a	0.065	3.962109375	18.2653479616652	TRUE	28.5862325030116
760	lowMask	BD_976_a	0.07	3.962109375	19.0397820836265	TRUE	28.5862325030116
761	lowMask	BD_976_a	0.075	3.962109375	19.5234161675907	TRUE	28.5862325030116
762	lowMask	BD_976_a	0.08	3.962109375	20.8979233619845	TRUE	28.5862325030116
763	lowMask	BD_976_a	0.085	3.962109375	21.5183141008909	TRUE	28.5862325030116
764	lowMask	BD_976_a	0.09	3.962109375	22.2275726793955	TRUE	28.5862325030116
765	lowMask	BD_976_a	0.095	3.962109375	23.1402339191494	TRUE	28.5862325030116
766	lowMask	BD_976_a	0.1	3.962109375	24.7678951067061	TRUE	28.5862325030116
767	lowMask	BD_976_a	0.105	3.962109375	25.6549984297077	TRUE	28.5862325030116
768	lowMask	BD_976_a	0.11	3.962109375	25.6462002316767	TRUE	28.5862325030116
769	lowMask	BD_976_a	0.115	3.962109375	25.7123060993344	TRUE	28.5862325030116
770	lowMask	BD_976_a	0.12	3.962109375	25.8088688626054	TRUE	28.5862325030116
771	lowMask	BD_976_a	0.125	3.962109375	25.9206009733647	TRUE	28.5862325030116
772	lowMask	BD_976_a	0.13	3.962109375	25.9945640171751	TRUE	28.5862325030116
773	lowMask	BD_976_a	0.135	3.962109375	26.7699105024237	TRUE	28.5862325030116
774	lowMask	BD_976_a	0.14	3.962109375	27.8931121025482	TRUE	28.5862325030116
775	lowMask	BD_976_a	0.145	3.962109375	28.6525788330589	TRUE	28.5862325030116
776	lowMask	BD_976_a	0.15	3.962109375	28.8011024605784	TRUE	28.5862325030116
777	lowMask	BD_976_a	0.155	3.962109375	28.9845114085573	TRUE	28.5862325030116
778	lowMask	BD_976_a	0.16	3.962109375	28.8886756321075	TRUE	28.5862325030116
779	lowMask	BD_976_a	0.165	3.962109375	28.3580603908038	TRUE	28.5862325030116
780	lowMask	BD_976_a	0.17	3.962109375	28.5277656752558	TRUE	28.5862325030116
781	lowMask	BD_976_a	0.175	3.962109375	27.9430759095785	TRUE	28.5862325030116
782	lowMask	BD_976_a	0.18	3.962109375	27.2852334302965	TRUE	28.5862325030116
783	lowMask	BD_976_a	0.185	3.962109375	26.0459677582286	TRUE	28.5862325030116
784	lowMask	BD_976_a	0.19	3.962109375	23.946000225012	TRUE	28.5862325030116
785	lowMask	BD_976_a	0.195	3.962109375	21.0616242845836	TRUE	28.5862325030116
786	lowMask	BD_976_a	0.2	3.962109375	18.940370651873	TRUE	28.5862325030116
787	lowMask	BD_976_a	0.205	3.962109375	18.7402458066409	TRUE	28.5862325030116
788	lowMask	BD_976_a	0.21	3.962109375	20.1506688463367	TRUE	28.5862325030116
789	lowMask	BD_976_a	0.215	3.962109375	22.0293339591448	TRUE	28.5862325030116
790	lowMask	BD_976_a	0.22	3.962109375	23.6143149745338	TRUE	28.5862325030116
791	lowMask	BD_976_a	0.225	3.962109375	25.0431579684712	TRUE	28.5862325030116
792	lowMask	BD_976_a	0.23	3.962109375	25.9861644156637	TRUE	28.5862325030116
793	lowMask	BD_976_a	0.235	3.962109375	26.754313671205	TRUE	28.5862325030116
794	lowMask	BD_976_a	0.24	3.962109375	27.1126947663244	TRUE	28.5862325030116
795	lowMask	BD_976_a	0.245	3.962109375	27.1522113831122	TRUE	28.5862325030116
796	lowMask	BD_976_a	0.25	3.962109375	27.5518036781477	TRUE	28.5862325030116
797	lowMask	BD_976_a	0.255	3.962109375	27.9467335063394	TRUE	28.5862325030116
798	lowMask	BD_976_a	0.26	3.962109375	27.6337263689635	TRUE	28.5862325030116
799	lowMask	BD_976_a	0.265	3.962109375	27.4507035274839	TRUE	28.5862325030116
800	lowMask	BD_976_a	0.27	3.962109375	28.6513805758898	TRUE	28.5862325030116
801	lowMask	BD_976_a	0.275	3.962109375	29.7632247514766	TRUE	28.5862325030116
802	lowMask	BD_976_a	0.28	3.962109375	30.5118813678855	TRUE	28.5862325030116
803	lowMask	BD_976_a	0.285	3.962109375	29.9915316359277	TRUE	28.5862325030116
804	lowMask	BD_976_a	0.29	3.962109375	29.2923216278508	TRUE	28.5862325030116
805	lowMask	BD_976_a	0.295	3.78984375	29.4808380596059	TRUE	28.3377561284406
806	lowMask	BD_976_a	0.3	3.78984375	29.8171194001389	TRUE	28.3377561284406
807	lowMask	BD_976_a	0.305	3.78984375	29.8314693712833	TRUE	28.3377561284406
808	lowMask	BD_976_a	0.31	3.78984375	30.1987242007441	TRUE	28.3377561284406
809	lowMask	BD_976_a	0.315	3.78984375	31.5381641190182	TRUE	28.3377561284406
810	lowMask	BD_976_a	0.32	3.78984375	32.3574743711324	TRUE	28.3377561284406
811	lowMask	BD_976_a	0.325	3.78984375	32.9825142301596	TRUE	28.3377561284406
812	lowMask	BD_976_a	0.33	3.78984375	32.1702499899658	TRUE	28.3377561284406
813	lowMask	BD_976_a	0.335	3.78984375	31.9234190774254	TRUE	28.3377561284406
814	lowMask	BD_976_a	0.34	3.78984375	30.4907158024345	TRUE	28.3377561284406
815	lowMask	BD_976_a	0.345	3.78984375	29.7172931651954	TRUE	28.3377561284406
816	lowMask	BD_976_a	0.35	3.78984375	27.3903987375962	TRUE	28.3377561284406
817	lowMask	BD_976_a	0.355	3.962109375	24.0460349086809	TRUE	28.5862325030116
818	lowMask	BD_976_a	0.36	3.962109375	23.372245189269	TRUE	28.5862325030116
819	lowMask	BD_976_a	0.365	3.962109375	25.5471531470303	TRUE	28.5862325030116
820	lowMask	BD_976_a	0.37	3.962109375	27.7349064167495	TRUE	28.5862325030116
821	lowMask	BD_976_a	0.375	3.962109375	28.2293090291082	TRUE	28.5862325030116
822	lowMask	BD_976_a	0.38	3.962109375	28.357926077296	TRUE	28.5862325030116
823	lowMask	BD_976_a	0.385	3.962109375	29.1860963788041	TRUE	28.5862325030116
824	lowMask	BD_976_a	0.39	3.962109375	30.3987683581466	TRUE	28.5862325030116
825	lowMask	BD_976_a	0.395	3.962109375	31.1906682173233	TRUE	28.5862325030116
826	lowMask	BD_976_a	0.4	3.962109375	31.9414539246268	TRUE	28.5862325030116
827	lowMask	BD_976_a	0.405	3.962109375	32.1996342855261	TRUE	28.5862325030116
828	lowMask	BD_976_a	0.41	3.962109375	32.5274438307839	TRUE	28.5862325030116
829	lowMask	BD_976_a	0.415	3.962109375	31.4368316894049	TRUE	28.5862325030116
830	lowMask	BD_976_a	0.42	3.962109375	32.4859954429141	TRUE	28.5862325030116
831	lowMask	BD_976_a	0.425	3.962109375	31.5319402957451	TRUE	28.5862325030116
832	lowMask	BD_976_a	0.43	3.962109375	32.3275703943544	TRUE	28.5862325030116
833	lowMask	BD_976_a	0.435	3.962109375	31.8150247760416	TRUE	28.5862325030116
834	lowMask	BD_976_a	0.44	3.962109375	32.0644343324883	TRUE	28.5862325030116
835	lowMask	BD_976_a	0.445	3.962109375	31.536051704441	TRUE	28.5862325030116
836	lowMask	BD_976_a	0.45	3.962109375	32.063572107081	TRUE	28.5862325030116
837	lowMask	BD_976_a	0.455	3.962109375	32.1450059292223	TRUE	28.5862325030116
838	lowMask	BD_976_a	0.46	3.962109375	32.0036215282048	TRUE	28.5862325030116
839	lowMask	BD_976_a	0.465	3.78984375	31.743175592045	TRUE	28.3377561284406
840	lowMask	BD_976_a	0.47	3.78984375	32.4041760909513	TRUE	28.3377561284406
841	lowMask	BD_976_a	0.475	3.78984375	32.9247060757185	TRUE	28.3377561284406
842	lowMask	BD_976_a	0.48	3.78984375	33.0596594205089	TRUE	28.3377561284406
843	lowMask	BD_976_a	0.485	3.78984375	32.3774036049675	TRUE	28.3377561284406
844	lowMask	BD_976_a	0.49	3.78984375	33.038237155778	TRUE	28.3377561284406
845	lowMask	BD_976_a	0.495	3.78984375	33.8109159878959	TRUE	28.3377561284406
846	lowMask	BD_976_a	0.5	3.78984375	34.0479960171373	TRUE	28.3377561284406
847	lowMask	BD_976_a	0.505	3.78984375	34.4233951513688	TRUE	28.3377561284406
848	lowMask	BD_976_a	0.51	3.78984375	34.0577396570108	TRUE	28.3377561284406
849	lowMask	BD_976_a	0.515	3.78984375	33.9255679879789	TRUE	28.3377561284406
850	lowMask	BD_976_a	0.52	3.78984375	34.3812678989668	TRUE	28.3377561284406
851	lowMask	BD_976_a	0.525	3.78984375	33.948629533913	TRUE	28.3377561284406
852	lowMask	BD_976_a	0.53	3.78984375	33.9040338895464	TRUE	28.3377561284406
853	lowMask	BD_976_a	0.535	3.962109375	33.5178663079567	TRUE	28.5862325030116
854	lowMask	BD_976_a	0.54	3.78984375	34.6088796981509	TRUE	28.3377561284406
855	lowMask	BD_976_a	0.545	3.78984375	34.374984182533	TRUE	28.3377561284406
856	lowMask	BD_976_a	0.55	3.962109375	33.7272096511738	TRUE	28.5862325030116
857	lowMask	BD_976_a	0.555	3.962109375	33.9200972808868	TRUE	28.5862325030116
858	lowMask	BD_976_a	0.56	3.78984375	34.2791675279528	TRUE	28.3377561284406
859	lowMask	BD_976_a	0.565	3.78984375	34.5142902066112	TRUE	28.3377561284406
860	lowMask	BD_976_a	0.57	3.962109375	35.2001600464693	TRUE	28.5862325030116
861	lowMask	BD_976_a	0.575	3.962109375	35.7928334351818	TRUE	28.5862325030116
862	lowMask	BD_976_a	0.58	3.962109375	36.8355467372453	TRUE	28.5862325030116
863	lowMask	BD_976_a	0.585	3.962109375	37.0771999221535	TRUE	28.5862325030116
864	lowMask	BD_976_a	0.59	3.78984375	35.8439601354207	TRUE	28.3377561284406
865	lowMask	BD_976_a	0.595	3.78984375	37.4430437486356	TRUE	28.3377561284406
866	lowMask	BD_976_a	0.6	3.78984375	35.232084582627	TRUE	28.3377561284406
867	lowMask	BD_976_a	0.605	3.962109375	21.6122436245061	TRUE	28.5862325030116
868	lowMask	BD_976_a	0.61	3.78984375	17.8484747264787	TRUE	28.3377561284406
869	lowMask	BD_976_a	0.615	3.78984375	19.7879170790719	TRUE	28.3377561284406
870	lowMask	BD_976_a	0.62	3.78984375	14.0046869779739	TRUE	28.3377561284406
871	lowMask	BD_976_a	0.625	3.78984375	6.13477096465246	TRUE	28.3377561284406
872	lowMask	BD_976_a	0.63	3.962109375	5.83371945158478	TRUE	28.5862325030116
873	lowMask	BD_976_a	0.635	3.78984375	8.54357981733524	TRUE	28.3377561284406
874	lowMask	BD_976_a	0.64	3.962109375	1.12334691576861	FALSE	28.5862325030116
875	lowMask	BD_976_a	0.645	3.78984375	3.15603443911887	FALSE	28.3377561284406
876	lowMask	BD_976_a	0.65	3.78984375	2.01726514603601	FALSE	28.3377561284406
877	lowMask	BD_976_a	0.655	3.78984375	4.22341194007318	TRUE	28.3377561284406
878	lowMask	BD_976_a	0.66	3.617578125	11.7169181039205	TRUE	28.0885304023515
879	lowMask	BD_976_a	0.665	3.962109375	24.7086828516284	TRUE	28.5862325030116
880	lowMask	BD_976_a	0.67	4.134375	29.7659012661492	TRUE	28.8338708981315
881	lowMask	BD_976_a	0.675	3.78984375	23.2256132739339	TRUE	28.3377561284406
882	lowMask	BD_976_a	0.68	4.47890625	29.3407368223622	TRUE	29.3262792382862
883	lowMask	BD_976_a	0.685	3.78984375	23.5766607771515	TRUE	28.3377561284406
884	lowMask	BD_976_a	0.69	4.651171875	33.1286929019044	TRUE	29.5708719274549
885	lowMask	BD_976_a	0.695	4.651171875	24.6761114371252	TRUE	29.5708719274549
886	lowMask	BD_976_a	0.7	4.651171875	34.360398615578	TRUE	29.5708719274549
887	lowMask	BD_976_a	0.705	4.134375	25.32072362933	TRUE	28.8338708981315
888	lowMask	BD_976_a	0.71	4.651171875	33.8167847186348	TRUE	29.5708719274549
889	lowMask	BD_976_a	0.715	4.651171875	24.6690873051465	TRUE	29.5708719274549
890	lowMask	BD_976_a	0.72	4.8234375	34.0864522862472	TRUE	29.8142721254406
891	lowMask	BD_976_a	0.725	4.8234375	27.0542827651028	TRUE	29.8142721254406
892	lowMask	BD_976_a	0.73	4.651171875	33.926476269458	TRUE	29.5708719274549
893	lowMask	BD_976_a	0.735	4.8234375	28.0794379731327	TRUE	29.8142721254406
894	lowMask	BD_976_a	0.74	4.651171875	34.1921432998758	TRUE	29.5708719274549
895	lowMask	BD_976_a	0.745	3.78984375	27.0304125918988	TRUE	28.3377561284406
896	lowMask	BD_976_a	0.75	4.8234375	33.8032616419168	TRUE	29.8142721254406
897	lowMask	BD_976_a	0.755	4.8234375	28.7288498979798	TRUE	29.8142721254406
898	lowMask	BD_976_a	0.76	4.8234375	35.6430929738576	TRUE	29.8142721254406
899	lowMask	BD_976_a	0.765	3.962109375	29.2601428446617	TRUE	28.5862325030116
900	lowMask	BD_976_a	0.77	4.8234375	32.9423071104761	TRUE	29.8142721254406
901	lowMask	BD_976_a	0.775	3.78984375	32.8008368554359	TRUE	28.3377561284406
902	lowMask	BD_976_a	0.78	4.8234375	33.6737763770657	TRUE	29.8142721254406
903	lowMask	BD_976_a	0.785	4.8234375	30.93645642596	TRUE	29.8142721254406
904	lowMask	BD_976_a	0.79	4.651171875	33.6125688331877	TRUE	29.5708719274549
905	lowMask	BD_976_a	0.795	4.8234375	32.3389509670673	TRUE	29.8142721254406
906	lowMask	BD_976_a	0.8	4.651171875	34.6003789146357	TRUE	29.5708719274549
907	lowMask	BD_976_a	0.805	4.8234375	32.2258426169243	TRUE	29.8142721254406
908	lowMask	BD_976_a	0.81	4.651171875	32.4429257347288	TRUE	29.5708719274549
909	lowMask	BD_976_a	0.815	4.8234375	33.5203204758661	TRUE	29.8142721254406
910	lowMask	BD_976_a	0.82	4.651171875	32.4587381873085	TRUE	29.5708719274549
911	lowMask	BD_976_a	0.825	4.8234375	34.8205053143117	TRUE	29.8142721254406
912	lowMask	BD_976_a	0.83	3.962109375	32.7035666500138	TRUE	28.5862325030116
913	lowMask	BD_976_a	0.835	4.8234375	34.363655165126	TRUE	29.8142721254406
914	lowMask	BD_976_a	0.84	4.651171875	32.2756814059127	TRUE	29.5708719274549
915	lowMask	BD_976_a	0.845	4.8234375	35.981905951167	TRUE	29.8142721254406
916	lowMask	BD_976_a	0.85	4.651171875	31.8118607169177	TRUE	29.5708719274549
917	lowMask	BD_976_a	0.855	4.8234375	36.4731274060161	TRUE	29.8142721254406
918	lowMask	BD_976_a	0.86	3.962109375	32.4850679605466	TRUE	28.5862325030116
919	lowMask	BD_976_a	0.865	4.8234375	35.5839060125696	TRUE	29.8142721254406
920	lowMask	BD_976_a	0.87	4.651171875	31.8463997276293	TRUE	29.5708719274549
921	lowMask	BD_976_a	0.875	4.8234375	36.0861353493569	TRUE	29.8142721254406
922	lowMask	BD_976_a	0.88	4.47890625	28.876036428741	TRUE	29.3262792382862
923	lowMask	BD_976_a	0.885	4.8234375	37.6694812583477	TRUE	29.8142721254406
924	lowMask	BD_976_a	0.89	3.962109375	32.8788580845227	TRUE	28.5862325030116
925	lowMask	BD_976_a	0.895	4.8234375	38.2232273408414	TRUE	29.8142721254406
926	lowMask	BD_976_a	0.9	4.306640625	30.5255834296072	TRUE	29.0805826858674
927	lowMask	BD_976_a	0.905	4.8234375	39.4213382129837	TRUE	29.8142721254406
928	lowMask	BD_976_a	0.91	4.651171875	30.649797048387	TRUE	29.5708719274549
929	lowMask	BD_976_a	0.915	4.8234375	36.4441122434267	TRUE	29.8142721254406
930	lowMask	BD_976_a	0.92	3.962109375	31.5564474084617	TRUE	28.5862325030116
931	lowMask	BD_976_a	0.925	4.8234375	37.231399069303	TRUE	29.8142721254406
932	lowMask	BD_976_a	0.93	4.306640625	30.0134062629933	TRUE	29.0805826858674
933	lowMask	BD_976_a	0.935	4.8234375	36.9083752424407	TRUE	29.8142721254406
934	lowMask	BD_976_a	0.94	4.651171875	30.5495002673802	TRUE	29.5708719274549
935	lowMask	BD_976_a	0.945	4.8234375	35.3606660625746	TRUE	29.8142721254406
936	lowMask	BD_976_a	0.95	4.134375	31.1632834201538	TRUE	28.8338708981315
937	lowMask	BD_976_a	0.955	4.8234375	39.4661054338425	TRUE	29.8142721254406
938	lowMask	BD_976_a	0.96	4.134375	30.4295527456871	TRUE	28.8338708981315
939	lowMask	BD_976_a	0.965	4.8234375	38.961396313478	TRUE	29.8142721254406
940	lowMask	BD_976_a	0.97	4.306640625	29.386759497586	TRUE	29.0805826858674
941	lowMask	BD_976_a	0.975	4.8234375	36.3917994117316	TRUE	29.8142721254406
942	lowMask	BD_976_a	0.98	4.306640625	33.4718257942016	TRUE	29.0805826858674
943	lowMask	BD_976_a	0.985	4.8234375	39.2989729024689	TRUE	29.8142721254406
944	lowMask	BD_976_a	0.99	4.306640625	32.2072785936545	TRUE	29.0805826858674
945	lowMask	BD_976_a	0.995	4.8234375	38.5380768365937	TRUE	29.8142721254406
946	lowMask	BD_976_a	1	4.306640625	32.1590051022643	TRUE	29.0805826858674
947	lowMask	BD_976_a	1.005	4.8234375	38.8625045947736	TRUE	29.8142721254406
948	lowMask	BD_976_a	1.01	4.651171875	34.1297181447547	TRUE	29.5708719274549
949	lowMask	BD_976_a	1.015	4.8234375	37.720602802567	TRUE	29.8142721254406
950	lowMask	BD_976_a	1.02	4.306640625	33.3744417177877	TRUE	29.0805826858674
951	lowMask	BD_976_a	1.025	4.8234375	36.0174648727497	TRUE	29.8142721254406
952	lowMask	BD_976_a	1.03	4.306640625	32.1767466210596	TRUE	29.0805826858674
953	lowMask	BD_976_a	1.035	4.8234375	35.684633030443	TRUE	29.8142721254406
954	lowMask	BD_976_a	1.04	4.8234375	31.6293241477953	TRUE	29.8142721254406
955	lowMask	BD_976_a	1.045	4.8234375	34.7973398853616	TRUE	29.8142721254406
956	lowMask	BD_976_a	1.05	4.651171875	30.1492302777592	TRUE	29.5708719274549
957	lowMask	BD_976_a	1.055	4.8234375	37.3089209604627	TRUE	29.8142721254406
958	lowMask	BD_976_a	1.06	4.47890625	31.4409859037232	TRUE	29.3262792382862
959	lowMask	BD_976_a	1.065	4.8234375	35.4246974798743	TRUE	29.8142721254406
960	lowMask	BD_976_a	1.07	4.8234375	35.1387745507147	TRUE	29.8142721254406
961	lowMask	BD_976_a	1.075	4.47890625	26.8440953024188	TRUE	29.3262792382862
962	lowMask	BD_976_a	1.08	4.47890625	21.7607897101856	TRUE	29.3262792382862
963	lowMask	BD_976_a	1.085	4.8234375	13.1168885876858	TRUE	29.8142721254406
964	lowMask	BD_976_a	1.09	4.995703125	12.57268710366	TRUE	30.0563912043103
965	lowMask	BD_976_a	1.095	4.995703125	10.3863652508727	TRUE	30.0563912043103
966	lowMask	BD_976_a	1.1	4.47890625	9.2792117951274	TRUE	29.3262792382862
967	lowMask	BD_976_a	1.105	4.8234375	13.8593439657903	TRUE	29.8142721254406
968	lowMask	BD_976_a	1.11	4.8234375	8.36024608907036	TRUE	29.8142721254406
969	lowMask	BD_976_a	1.115	4.651171875	6.02496935661212	TRUE	29.5708719274549
970	lowMask	BD_976_a	1.12	4.8234375	5.23518120529722	FALSE	29.8142721254406
971	lowMask	BD_976_a	1.125	4.8234375	9.71203319992152	TRUE	29.8142721254406
972	lowMask	BD_976_a	1.13	6.54609375	12.0414698019809	TRUE	32.1631889449728
973	lowMask	BD_976_a	1.135	6.373828125	22.6702199856152	TRUE	31.9365881951319
974	lowMask	BD_976_a	1.14	5.85703125	26.6893114810114	TRUE	31.2446678342636
975	lowMask	BD_976_a	1.145	5.5125	29.3557550256333	TRUE	30.7741754468933
976	lowMask	BD_976_a	1.15	5.340234375	32.884848891694	TRUE	30.5364314929696
977	lowMask	BD_976_a	1.155	5.340234375	34.3895990415985	TRUE	30.5364314929696
978	lowMask	BD_976_a	1.16	5.16796875	39.0925490316403	TRUE	30.297140536131
979	lowMask	BD_976_a	1.165	4.8234375	39.2379526107203	TRUE	29.8142721254406
980	lowMask	BD_976_a	1.17	4.47890625	37.8990514208518	TRUE	29.3262792382862
981	lowMask	BD_976_a	1.175	4.306640625	40.2842308652186	TRUE	29.0805826858674
982	lowMask	BD_976_a	1.18	3.962109375	37.4996885666341	TRUE	28.5862325030116
983	lowMask	BD_976_a	1.185	3.617578125	27.8299300996796	TRUE	28.0885304023515
984	lowMask	BD_976_a	1.19	3.4453125	22.2307660271947	TRUE	27.8386439526774
985	lowMask	BD_976_a	1.195	5.684765625	24.5112048732297	TRUE	31.0102837699689
986	lowMask	BD_976_a	1.2	4.995703125	28.9929714205249	TRUE	30.0563912043103
987	lowMask	BD_976_a	1.205	7.23515625	14.5809822956786	TRUE	33.0470316805471
988	lowMask	BD_976_a	1.21	6.718359375	23.6748479096774	TRUE	32.3876222963678
989	lowMask	BD_976_a	1.215	6.029296875	32.5965148499308	TRUE	31.4772390118444
990	lowMask	BD_976_a	1.22	5.684765625	39.5267169299478	TRUE	31.0102837699689
991	lowMask	BD_976_a	1.225	5.5125	40.2607695383086	TRUE	30.7741754468933
992	lowMask	BD_976_a	1.23	5.16796875	41.9241438383044	TRUE	30.297140536131
993	lowMask	BD_976_a	1.235	4.995703125	43.2320470554638	TRUE	30.0563912043103
994	lowMask	BD_976_a	1.24	4.651171875	40.3262628440729	TRUE	29.5708719274549
995	lowMask	BD_976_a	1.245	4.306640625	37.8126549655579	TRUE	29.0805826858674
996	lowMask	BD_976_a	1.25	4.134375	41.0095214885266	TRUE	28.8338708981315
997	lowMask	BD_976_a	1.255	3.962109375	32.3758292976838	TRUE	28.5862325030116
998	lowMask	BD_976_a	1.26	4.651171875	14.1375030998877	TRUE	29.5708719274549
999	lowMask	BD_976_a	1.265	5.16796875	18.3554738126568	TRUE	30.297140536131
1000	lowMask	BD_976_a	1.27	4.134375	16.0425469522257	TRUE	28.8338708981315
1001	lowMask	BD_976_a	1.275	4.47890625	15.8891254518044	TRUE	29.3262792382862
1002	lowMask	BD_976_a	1.28	4.47890625	9.02808214977252	TRUE	29.3262792382862
1003	lowMask	BD_976_a	1.285	4.995703125	12.8762016092189	TRUE	30.0563912043103
1004	lowMask	BD_976_a	1.29	6.373828125	12.9310088670341	TRUE	31.9365881951319
1005	lowMask	BD_976_a	1.295	6.373828125	21.0368052313953	TRUE	31.9365881951319
1006	lowMask	BD_976_a	1.3	5.85703125	31.6709765511817	TRUE	31.2446678342636
1007	lowMask	BD_976_a	1.305	5.85703125	31.4372476846878	TRUE	31.2446678342636
1008	lowMask	BD_976_a	1.31	5.5125	35.576803129159	TRUE	30.7741754468933
1009	lowMask	BD_976_a	1.315	5.16796875	34.5685055868343	TRUE	30.297140536131
1010	lowMask	BD_976_a	1.32	5.16796875	38.8991182818288	TRUE	30.297140536131
1011	lowMask	BD_976_a	1.325	4.8234375	39.9811458731681	TRUE	29.8142721254406
1012	lowMask	BD_976_a	1.33	4.47890625	37.1985248689608	TRUE	29.3262792382862
1013	lowMask	BD_976_a	1.335	4.306640625	39.0974934072736	TRUE	29.0805826858674
1014	lowMask	BD_976_a	1.34	3.962109375	36.3840110941079	TRUE	28.5862325030116
1015	lowMask	BD_976_a	1.345	3.617578125	27.7303132402551	TRUE	28.0885304023515
1016	lowMask	BD_976_a	1.35	3.4453125	17.8262956036219	TRUE	27.8386439526774
1017	lowMask	BD_976_a	1.355	4.995703125	26.9546343447351	TRUE	30.0563912043103
1018	lowMask	BD_976_a	1.36	4.995703125	19.3858248504724	TRUE	30.0563912043103
1019	lowMask	BD_976_a	1.365	6.890625	14.635037339774	TRUE	32.6097996213838
1020	lowMask	BD_976_a	1.37	6.2015625	24.4564370073092	TRUE	31.7079086747781
1021	lowMask	BD_976_a	1.375	5.85703125	32.6945238728527	TRUE	31.2446678342636
1022	lowMask	BD_976_a	1.38	5.684765625	38.2056130610705	TRUE	31.0102837699689
1023	lowMask	BD_976_a	1.385	5.340234375	34.2314715823634	TRUE	30.5364314929696
1024	lowMask	BD_976_a	1.39	4.995703125	36.8973278600231	TRUE	30.0563912043103
1025	lowMask	BD_976_a	1.395	4.8234375	39.3434466852454	TRUE	29.8142721254406
1026	lowMask	BD_976_a	1.4	4.47890625	38.282639098941	TRUE	29.3262792382862
1027	lowMask	BD_976_a	1.405	4.306640625	38.4035942252336	TRUE	29.0805826858674
1028	lowMask	BD_976_a	1.41	3.962109375	37.2827034705919	TRUE	28.5862325030116
1029	lowMask	BD_976_a	1.415	4.134375	21.3635370405077	TRUE	28.8338708981315
1030	lowMask	BD_976_a	1.42	5.16796875	16.7206650851514	TRUE	30.297140536131
1031	lowMask	BD_976_a	1.425	4.134375	16.7351300827407	TRUE	28.8338708981315
1032	lowMask	BD_976_a	1.43	4.306640625	15.338930524852	TRUE	29.0805826858674
1033	lowMask	BD_976_a	1.435	4.47890625	12.3104279922414	TRUE	29.3262792382862
1034	lowMask	BD_976_a	1.44	5.16796875	10.708564539471	TRUE	30.297140536131
1035	lowMask	BD_976_a	1.445	4.995703125	11.8160790733965	TRUE	30.0563912043103
1036	lowMask	BD_976_a	1.45	6.373828125	17.5457613278541	TRUE	31.9365881951319
1037	lowMask	BD_976_a	1.455	6.029296875	29.1672930338639	TRUE	31.4772390118444
1038	lowMask	BD_976_a	1.46	5.5125	31.1125439327897	TRUE	30.7741754468933
1039	lowMask	BD_976_a	1.465	5.5125	31.2232624567766	TRUE	30.7741754468933
1040	lowMask	BD_976_a	1.47	5.340234375	34.8398546979418	TRUE	30.5364314929696
1041	lowMask	BD_976_a	1.475	5.16796875	37.3259767455648	TRUE	30.297140536131
1042	lowMask	BD_976_a	1.48	4.8234375	38.7495927372111	TRUE	29.8142721254406
1043	lowMask	BD_976_a	1.485	4.651171875	35.8074950199293	TRUE	29.5708719274549
1044	lowMask	BD_976_a	1.49	4.306640625	39.414753402862	TRUE	29.0805826858674
1045	lowMask	BD_976_a	1.495	3.962109375	38.4883827329529	TRUE	28.5862325030116
1046	lowMask	BD_976_a	1.5	3.617578125	28.6701340385047	TRUE	28.0885304023515
1047	lowMask	BD_976_a	1.505	3.4453125	21.636168941713	TRUE	27.8386439526774
1048	lowMask	BD_976_a	1.51	5.340234375	24.517899228473	TRUE	30.5364314929696
1049	lowMask	BD_976_a	1.515	4.995703125	25.0122802696027	TRUE	30.0563912043103
1050	lowMask	BD_976_a	1.52	6.890625	16.1334580471117	TRUE	32.6097996213838
1051	lowMask	BD_976_a	1.525	6.373828125	24.4217783143846	TRUE	31.9365881951319
1052	lowMask	BD_976_a	1.53	5.85703125	33.2788539841607	TRUE	31.2446678342636
1053	lowMask	BD_976_a	1.535	5.684765625	39.63316702054	TRUE	31.0102837699689
1054	lowMask	BD_976_a	1.54	5.340234375	38.8219283407721	TRUE	30.5364314929696
1055	lowMask	BD_976_a	1.545	5.16796875	39.9842020759356	TRUE	30.297140536131
1056	lowMask	BD_976_a	1.55	4.8234375	41.193564600922	TRUE	29.8142721254406
1057	lowMask	BD_976_a	1.555	4.47890625	38.7495397475699	TRUE	29.3262792382862
1058	lowMask	BD_976_a	1.56	4.306640625	39.1307439795084	TRUE	29.0805826858674
1059	lowMask	BD_976_a	1.565	3.962109375	41.0454966677769	TRUE	28.5862325030116
1060	lowMask	BD_976_a	1.57	3.78984375	29.330376870406	TRUE	28.3377561284406
1061	lowMask	BD_976_a	1.575	3.962109375	15.016805496283	TRUE	28.5862325030116
1062	lowMask	BD_976_a	1.58	4.306640625	17.0502028206656	TRUE	29.0805826858674
1063	lowMask	BD_976_a	1.585	4.47890625	14.4953624011401	TRUE	29.3262792382862
1064	lowMask	BD_976_a	1.59	4.47890625	11.2081491555084	TRUE	29.3262792382862
1065	lowMask	BD_976_a	1.595	5.16796875	10.3433254387664	TRUE	30.297140536131
1066	lowMask	BD_976_a	1.6	4.306640625	9.38937419897803	TRUE	29.0805826858674
1067	lowMask	BD_976_a	1.605	6.2015625	14.3147239785703	TRUE	31.7079086747781
1068	lowMask	BD_976_a	1.61	6.2015625	24.4924197181814	TRUE	31.7079086747781
1069	lowMask	BD_976_a	1.615	5.684765625	30.3874549088286	TRUE	31.0102837699689
1070	lowMask	BD_976_a	1.62	5.340234375	28.9649121840723	TRUE	30.5364314929696
1071	lowMask	BD_976_a	1.625	5.340234375	34.1950652960473	TRUE	30.5364314929696
1072	lowMask	BD_976_a	1.63	5.16796875	37.2696687561476	TRUE	30.297140536131
1073	lowMask	BD_976_a	1.635	4.995703125	39.2745763359595	TRUE	30.0563912043103
1074	lowMask	BD_976_a	1.64	4.8234375	34.8588804922349	TRUE	29.8142721254406
1075	lowMask	BD_976_a	1.645	4.47890625	37.8046866795471	TRUE	29.3262792382862
1076	lowMask	BD_976_a	1.65	4.134375	40.8898525919152	TRUE	28.8338708981315
1077	lowMask	BD_976_a	1.655	3.78984375	35.8003345466369	TRUE	28.3377561284406
1078	lowMask	BD_976_a	1.66	3.4453125	25.0549125617659	TRUE	27.8386439526774
1079	lowMask	BD_976_a	1.665	4.995703125	15.1769997260466	TRUE	30.0563912043103
1080	lowMask	BD_976_a	1.67	4.995703125	27.8031151990204	TRUE	30.0563912043103
1081	lowMask	BD_976_a	1.675	5.16796875	14.5581135099332	TRUE	30.297140536131
1082	lowMask	BD_976_a	1.68	6.718359375	18.056353540753	TRUE	32.3876222963678
1083	lowMask	BD_976_a	1.685	6.2015625	27.8616289841623	TRUE	31.7079086747781
1084	lowMask	BD_976_a	1.69	5.684765625	35.2622083229186	TRUE	31.0102837699689
1085	lowMask	BD_976_a	1.695	5.340234375	35.8519449014628	TRUE	30.5364314929696
1086	lowMask	BD_976_a	1.7	5.16796875	40.9622760729279	TRUE	30.297140536131
1087	lowMask	BD_976_a	1.705	4.995703125	40.8108892964149	TRUE	30.0563912043103
1088	lowMask	BD_976_a	1.71	4.651171875	39.8734480578634	TRUE	29.5708719274549
1089	lowMask	BD_976_a	1.715	4.306640625	41.3998286180647	TRUE	29.0805826858674
1090	lowMask	BD_976_a	1.72	4.134375	40.8370149368457	TRUE	28.8338708981315
1091	lowMask	BD_976_a	1.725	3.962109375	36.4720590970128	TRUE	28.5862325030116
1092	lowMask	BD_976_a	1.73	3.78984375	21.7459216251426	TRUE	28.3377561284406
1093	lowMask	BD_976_a	1.735	4.651171875	16.8466004650475	TRUE	29.5708719274549
1094	lowMask	BD_976_a	1.74	4.47890625	17.5321353413964	TRUE	29.3262792382862
1095	lowMask	BD_976_a	1.745	4.47890625	14.327047533924	TRUE	29.3262792382862
1096	lowMask	BD_976_a	1.75	3.962109375	10.0302138765308	TRUE	28.5862325030116
1097	lowMask	BD_976_a	1.755	4.995703125	11.6608431484741	TRUE	30.0563912043103
1098	lowMask	BD_976_a	1.76	4.134375	13.648451440287	TRUE	28.8338708981315
1099	lowMask	BD_976_a	1.765	4.306640625	11.0582241406003	TRUE	29.0805826858674
1100	lowMask	BD_976_a	1.77	3.4453125	18.3229745106034	TRUE	27.8386439526774
1101	lowMask	BD_976_a	1.775	3.273046875	22.1695457520069	TRUE	27.5881854073511
1102	lowMask	BD_976_a	1.78	3.273046875	26.1707744834633	TRUE	27.5881854073511
1103	lowMask	BD_976_a	1.785	3.273046875	28.9361639559847	TRUE	27.5881854073511
1104	lowMask	BD_976_a	1.79	3.273046875	28.951959036026	TRUE	27.5881854073511
1105	lowMask	BD_976_a	1.795	3.273046875	29.7003885252632	TRUE	27.5881854073511
1106	lowMask	BD_976_a	1.8	3.273046875	30.6629340307967	TRUE	27.5881854073511
1107	lowMask	BD_976_a	1.805	3.273046875	31.0065922361443	TRUE	27.5881854073511
1108	lowMask	BD_976_a	1.81	3.273046875	30.4240792109417	TRUE	27.5881854073511
1109	lowMask	BD_976_a	1.815	3.4453125	31.9428494762542	TRUE	27.8386439526774
1110	lowMask	BD_976_a	1.82	3.4453125	35.1299022151842	TRUE	27.8386439526774
1111	lowMask	BD_976_a	1.825	3.4453125	35.6086003142014	TRUE	27.8386439526774
1112	lowMask	BD_976_a	1.83	3.4453125	34.9430056542058	TRUE	27.8386439526774
1113	lowMask	BD_976_a	1.835	3.4453125	36.5954994813382	TRUE	27.8386439526774
1114	lowMask	BD_976_a	1.84	3.4453125	37.1163106340551	TRUE	27.8386439526774
1115	lowMask	BD_976_a	1.845	3.4453125	35.2813234606918	TRUE	27.8386439526774
1116	lowMask	BD_976_a	1.85	3.4453125	32.3584830499246	TRUE	27.8386439526774
1117	lowMask	BD_976_a	1.855	3.273046875	32.8756094764694	TRUE	27.5881854073511
1118	lowMask	BD_976_a	1.86	3.273046875	33.3934285490502	TRUE	27.5881854073511
1119	lowMask	BD_976_a	1.865	3.273046875	33.7532300661499	TRUE	27.5881854073511
1120	lowMask	BD_976_a	1.87	3.273046875	33.7614599125048	TRUE	27.5881854073511
1121	lowMask	BD_976_a	1.875	3.273046875	32.5819732810892	TRUE	27.5881854073511
1122	lowMask	BD_976_a	1.88	3.273046875	29.8759426408317	TRUE	27.5881854073511
1123	lowMask	BD_976_a	1.885	3.10078125	31.6555274610006	TRUE	27.3372433943057
1124	lowMask	BD_976_a	1.89	3.10078125	33.3607980356198	TRUE	27.3372433943057
1125	lowMask	BD_976_a	1.895	3.10078125	29.8494268282904	TRUE	27.3372433943057
1126	lowMask	BD_976_a	1.9	2.928515625	25.4719491769936	TRUE	27.0859065414742
1127	lowMask	BD_976_a	1.905	2.928515625	28.8464003960151	TRUE	27.0859065414742
1128	lowMask	BD_976_a	1.91	2.928515625	28.2971660501303	TRUE	27.0859065414742
1129	lowMask	BD_976_a	1.915	2.928515625	23.6011461277958	TRUE	27.0859065414742
1130	lowMask	BD_976_a	1.92	2.75625	23.9460970293718	TRUE	26.8342634767895
1131	lowMask	BD_976_a	1.925	2.75625	24.9146593175415	TRUE	26.8342634767895
1132	lowMask	BD_976_a	1.93	2.75625	21.4198707978884	TRUE	26.8342634767895
1133	lowMask	BD_976_a	1.935	2.583984375	20.922179532089	TRUE	26.5824028281847
1134	lowMask	BD_976_a	1.94	2.583984375	23.7663766511948	TRUE	26.5824028281847
1135	lowMask	BD_976_a	1.945	2.583984375	25.0412477296054	TRUE	26.5824028281847
1136	lowMask	BD_976_a	1.95	2.583984375	23.2237282298522	TRUE	26.5824028281847
1137	lowMask	BD_976_a	1.955	2.583984375	19.1478312982388	TRUE	26.5824028281847
1138	lowMask	BD_976_a	1.96	2.41171875	19.7339962822052	TRUE	26.3304132235928
1139	lowMask	BD_976_a	1.965	2.41171875	19.8526770473608	TRUE	26.3304132235928
1140	lowMask	BD_976_a	1.97	2.41171875	19.2409457173732	TRUE	26.3304132235928
1141	lowMask	BD_976_a	1.975	2.41171875	14.7825574600763	TRUE	26.3304132235928
1142	lowMask	BD_976_a	1.98	2.41171875	6.05052919404201	TRUE	26.3304132235928
1143	lowMask	BD_976_a	1.985	2.239453125	-0.864325058481512	TRUE	26.0783832909466
1144	lowMask	BD_976_a	1.99	3.78984375	-6.96740411655004	FALSE	28.3377561284406
1145	lowMask	BD_976_a	1.995	3.78984375	-8.50776681476233	FALSE	28.3377561284406
1146	lowMask	BE_9_05d	0	10.163671875	-16.2035526369036	FALSE	36.2846486338166
1147	lowMask	BE_9_05d	0.005	11.36953125	-12.86282890915	FALSE	37.3041997043238
1148	lowMask	BE_9_05d	0.01	10.508203125	-7.49820628117732	FALSE	36.5974212838643
1149	lowMask	BE_9_05d	0.015	11.197265625	-8.79082177799806	FALSE	37.1717874696392
1150	lowMask	BE_9_05d	0.02	10.508203125	-9.14308433502315	FALSE	36.5974212838643
1151	lowMask	BE_9_05d	0.025	10.3359375	-8.77156595429638	FALSE	36.4430935653263
1152	lowMask	BE_9_05d	0.03	10.508203125	-7.59726482527486	FALSE	36.5974212838643
1153	lowMask	BE_9_05d	0.035	11.36953125	-8.20152238500572	FALSE	37.3041997043238
1154	lowMask	BE_9_05d	0.04	10.508203125	-9.08532648364614	FALSE	36.5974212838643
1155	lowMask	BE_9_05d	0.045	10.508203125	-5.91810267372324	FALSE	36.5974212838643
1156	lowMask	BE_9_05d	0.05	10.68046875	-8.86170909098547	FALSE	36.7475431614975
1157	lowMask	BE_9_05d	0.055	10.508203125	-6.82299693315892	FALSE	36.5974212838643
1158	lowMask	BE_9_05d	0.06	11.36953125	-7.94779270480662	FALSE	37.3041997043238
1159	lowMask	BE_9_05d	0.065	10.508203125	-7.07455656610504	FALSE	36.5974212838643
1160	lowMask	BE_9_05d	0.07	11.025	-6.80007183285433	FALSE	37.034814882318
1161	lowMask	BE_9_05d	0.075	10.68046875	-6.33474666106397	FALSE	36.7475431614975
1162	lowMask	BE_9_05d	0.08	10.3359375	-4.44411031038517	FALSE	36.4430935653263
1163	lowMask	BE_9_05d	0.085	11.197265625	-7.47425041733867	FALSE	37.1717874696392
1164	lowMask	BE_9_05d	0.09	10.508203125	-8.97992336031966	FALSE	36.5974212838643
1165	lowMask	BE_9_05d	0.095	10.68046875	-4.59470869428327	FALSE	36.7475431614975
1166	lowMask	BE_9_05d	0.1	10.68046875	-8.1163301910895	FALSE	36.7475431614975
1167	lowMask	BE_9_05d	0.105	4.134375	-5.42137610142477	FALSE	28.8338708981315
1168	lowMask	BE_9_05d	0.11	4.134375	-1.31082214666039	FALSE	28.8338708981315
1169	lowMask	BE_9_05d	0.115	4.134375	4.90990968463407	TRUE	28.8338708981315
1170	lowMask	BE_9_05d	0.12	3.962109375	8.837328507896	TRUE	28.5862325030116
1171	lowMask	BE_9_05d	0.125	3.962109375	11.705525476493	TRUE	28.5862325030116
1172	lowMask	BE_9_05d	0.13	3.962109375	13.1874422879627	TRUE	28.5862325030116
1173	lowMask	BE_9_05d	0.135	3.962109375	13.4125367461798	TRUE	28.5862325030116
1174	lowMask	BE_9_05d	0.14	4.134375	14.1857687343398	TRUE	28.8338708981315
1175	lowMask	BE_9_05d	0.145	4.134375	15.1621312615067	TRUE	28.8338708981315
1176	lowMask	BE_9_05d	0.15	4.134375	16.3902724586623	TRUE	28.8338708981315
1177	lowMask	BE_9_05d	0.155	4.134375	18.0536116625308	TRUE	28.8338708981315
1178	lowMask	BE_9_05d	0.16	4.134375	18.8573245997405	TRUE	28.8338708981315
1179	lowMask	BE_9_05d	0.165	4.134375	19.6185497594002	TRUE	28.8338708981315
1180	lowMask	BE_9_05d	0.17	4.134375	20.8492901767232	TRUE	28.8338708981315
1181	lowMask	BE_9_05d	0.175	4.134375	21.9065496286096	TRUE	28.8338708981315
1182	lowMask	BE_9_05d	0.18	4.134375	22.0987604515993	TRUE	28.8338708981315
1183	lowMask	BE_9_05d	0.185	4.134375	23.1127852810019	TRUE	28.8338708981315
1184	lowMask	BE_9_05d	0.19	4.134375	23.8474737608452	TRUE	28.8338708981315
1185	lowMask	BE_9_05d	0.195	4.134375	24.1574910559533	TRUE	28.8338708981315
1186	lowMask	BE_9_05d	0.2	4.134375	24.3798477998215	TRUE	28.8338708981315
1187	lowMask	BE_9_05d	0.205	4.134375	24.6955836237324	TRUE	28.8338708981315
1188	lowMask	BE_9_05d	0.21	4.134375	25.0524615206046	TRUE	28.8338708981315
1189	lowMask	BE_9_05d	0.215	4.134375	25.3816432616429	TRUE	28.8338708981315
1190	lowMask	BE_9_05d	0.22	4.134375	25.6682919232347	TRUE	28.8338708981315
1191	lowMask	BE_9_05d	0.225	4.134375	25.5532422005853	TRUE	28.8338708981315
1192	lowMask	BE_9_05d	0.23	4.134375	25.3186268062352	TRUE	28.8338708981315
1193	lowMask	BE_9_05d	0.235	4.134375	24.7326297854148	TRUE	28.8338708981315
1194	lowMask	BE_9_05d	0.24	4.134375	24.8973229343582	TRUE	28.8338708981315
1195	lowMask	BE_9_05d	0.245	4.134375	25.6298290429658	TRUE	28.8338708981315
1196	lowMask	BE_9_05d	0.25	4.134375	26.7415096789708	TRUE	28.8338708981315
1197	lowMask	BE_9_05d	0.255	4.134375	27.1407104230938	TRUE	28.8338708981315
1198	lowMask	BE_9_05d	0.26	4.134375	27.3808042684548	TRUE	28.8338708981315
1199	lowMask	BE_9_05d	0.265	4.134375	28.4874566978608	TRUE	28.8338708981315
1200	lowMask	BE_9_05d	0.27	4.134375	29.9677722701008	TRUE	28.8338708981315
1201	lowMask	BE_9_05d	0.275	4.134375	30.780725684552	TRUE	28.8338708981315
1202	lowMask	BE_9_05d	0.28	4.134375	31.2448696176514	TRUE	28.8338708981315
1203	lowMask	BE_9_05d	0.285	4.134375	31.1084195746271	TRUE	28.8338708981315
1204	lowMask	BE_9_05d	0.29	4.134375	30.120434548727	TRUE	28.8338708981315
1205	lowMask	BE_9_05d	0.295	4.134375	25.8751089308804	TRUE	28.8338708981315
1206	lowMask	BE_9_05d	0.3	3.962109375	18.6455178909041	TRUE	28.5862325030116
1207	lowMask	BE_9_05d	0.305	4.134375	21.4886063833433	TRUE	28.8338708981315
1208	lowMask	BE_9_05d	0.31	4.134375	22.8264717188381	TRUE	28.8338708981315
1209	lowMask	BE_9_05d	0.315	4.134375	24.2682654954411	TRUE	28.8338708981315
1210	lowMask	BE_9_05d	0.32	4.134375	24.9337562379423	TRUE	28.8338708981315
1211	lowMask	BE_9_05d	0.325	4.134375	25.7422462839396	TRUE	28.8338708981315
1212	lowMask	BE_9_05d	0.33	4.134375	26.6786139128437	TRUE	28.8338708981315
1213	lowMask	BE_9_05d	0.335	4.134375	27.1120031788224	TRUE	28.8338708981315
1214	lowMask	BE_9_05d	0.34	4.134375	27.8216571952966	TRUE	28.8338708981315
1215	lowMask	BE_9_05d	0.345	4.134375	28.5462276890209	TRUE	28.8338708981315
1216	lowMask	BE_9_05d	0.35	4.134375	29.1428792495355	TRUE	28.8338708981315
1217	lowMask	BE_9_05d	0.355	4.134375	29.4392148246119	TRUE	28.8338708981315
1218	lowMask	BE_9_05d	0.36	4.134375	29.4931355244721	TRUE	28.8338708981315
1219	lowMask	BE_9_05d	0.365	4.134375	29.9987925887922	TRUE	28.8338708981315
1220	lowMask	BE_9_05d	0.37	4.134375	30.0765701881126	TRUE	28.8338708981315
1221	lowMask	BE_9_05d	0.375	4.134375	29.9460140700036	TRUE	28.8338708981315
1222	lowMask	BE_9_05d	0.38	4.134375	29.7866989469498	TRUE	28.8338708981315
1223	lowMask	BE_9_05d	0.385	4.134375	30.1012080415224	TRUE	28.8338708981315
1224	lowMask	BE_9_05d	0.39	4.134375	29.6661996820007	TRUE	28.8338708981315
1225	lowMask	BE_9_05d	0.395	4.134375	30.2894031687967	TRUE	28.8338708981315
1226	lowMask	BE_9_05d	0.4	4.134375	31.0346934163344	TRUE	28.8338708981315
1227	lowMask	BE_9_05d	0.405	4.134375	32.1980522061602	TRUE	28.8338708981315
1228	lowMask	BE_9_05d	0.41	4.134375	33.2872684149886	TRUE	28.8338708981315
1229	lowMask	BE_9_05d	0.415	4.134375	34.0297895455976	TRUE	28.8338708981315
1230	lowMask	BE_9_05d	0.42	4.134375	34.3911509529965	TRUE	28.8338708981315
1231	lowMask	BE_9_05d	0.425	4.134375	34.4888701537481	TRUE	28.8338708981315
1232	lowMask	BE_9_05d	0.43	4.134375	34.7713368821935	TRUE	28.8338708981315
1233	lowMask	BE_9_05d	0.435	4.134375	34.2208782942428	TRUE	28.8338708981315
1234	lowMask	BE_9_05d	0.44	4.134375	30.1442174444729	TRUE	28.8338708981315
1235	lowMask	BE_9_05d	0.445	3.962109375	26.7596082777152	TRUE	28.5862325030116
1236	lowMask	BE_9_05d	0.45	3.962109375	22.1965891564899	TRUE	28.5862325030116
1237	lowMask	BE_9_05d	0.455	4.134375	16.8894303998614	TRUE	28.8338708981315
1238	lowMask	BE_9_05d	0.46	4.134375	21.9415643981462	TRUE	28.8338708981315
1239	lowMask	BE_9_05d	0.465	4.134375	25.7065939144472	TRUE	28.8338708981315
1240	lowMask	BE_9_05d	0.47	4.134375	26.7885535586819	TRUE	28.8338708981315
1241	lowMask	BE_9_05d	0.475	4.134375	27.5344139072724	TRUE	28.8338708981315
1242	lowMask	BE_9_05d	0.48	4.134375	27.9722242911035	TRUE	28.8338708981315
1243	lowMask	BE_9_05d	0.485	4.134375	28.1330053774217	TRUE	28.8338708981315
1244	lowMask	BE_9_05d	0.49	4.134375	29.4141957914156	TRUE	28.8338708981315
1245	lowMask	BE_9_05d	0.495	4.134375	29.8694396078825	TRUE	28.8338708981315
1246	lowMask	BE_9_05d	0.5	4.134375	30.2684547985453	TRUE	28.8338708981315
1247	lowMask	BE_9_05d	0.505	4.134375	30.4135656913947	TRUE	28.8338708981315
1248	lowMask	BE_9_05d	0.51	4.134375	30.4253163654504	TRUE	28.8338708981315
1249	lowMask	BE_9_05d	0.515	4.134375	31.1082177312275	TRUE	28.8338708981315
1250	lowMask	BE_9_05d	0.52	4.134375	31.1780657675291	TRUE	28.8338708981315
1251	lowMask	BE_9_05d	0.525	4.134375	31.5114084603968	TRUE	28.8338708981315
1252	lowMask	BE_9_05d	0.53	4.134375	31.5275471658942	TRUE	28.8338708981315
1253	lowMask	BE_9_05d	0.535	4.134375	31.5624065577239	TRUE	28.8338708981315
1254	lowMask	BE_9_05d	0.54	4.134375	31.6384690613851	TRUE	28.8338708981315
1255	lowMask	BE_9_05d	0.545	4.134375	31.8280661749226	TRUE	28.8338708981315
1256	lowMask	BE_9_05d	0.55	4.134375	31.8852244961476	TRUE	28.8338708981315
1257	lowMask	BE_9_05d	0.555	4.134375	31.6444046778424	TRUE	28.8338708981315
1258	lowMask	BE_9_05d	0.56	4.134375	31.7912652778238	TRUE	28.8338708981315
1259	lowMask	BE_9_05d	0.565	4.134375	31.532563574616	TRUE	28.8338708981315
1260	lowMask	BE_9_05d	0.57	4.134375	31.8149382256695	TRUE	28.8338708981315
1261	lowMask	BE_9_05d	0.575	4.134375	32.1893601944438	TRUE	28.8338708981315
1262	lowMask	BE_9_05d	0.58	4.134375	32.3283142393905	TRUE	28.8338708981315
1263	lowMask	BE_9_05d	0.585	4.134375	32.5238796028398	TRUE	28.8338708981315
1264	lowMask	BE_9_05d	0.59	4.134375	32.724423791927	TRUE	28.8338708981315
1265	lowMask	BE_9_05d	0.595	4.134375	33.1600775394887	TRUE	28.8338708981315
1266	lowMask	BE_9_05d	0.6	4.134375	33.1695349384604	TRUE	28.8338708981315
1267	lowMask	BE_9_05d	0.605	4.134375	32.9695115254857	TRUE	28.8338708981315
1268	lowMask	BE_9_05d	0.61	4.134375	32.6882411613836	TRUE	28.8338708981315
1269	lowMask	BE_9_05d	0.615	4.134375	33.7563627551096	TRUE	28.8338708981315
1270	lowMask	BE_9_05d	0.62	4.134375	34.0678946120032	TRUE	28.8338708981315
1271	lowMask	BE_9_05d	0.625	4.134375	34.3419386310381	TRUE	28.8338708981315
1272	lowMask	BE_9_05d	0.63	4.134375	34.3771495425448	TRUE	28.8338708981315
1273	lowMask	BE_9_05d	0.635	4.134375	34.3614172538211	TRUE	28.8338708981315
1274	lowMask	BE_9_05d	0.64	4.134375	34.5321649688286	TRUE	28.8338708981315
1275	lowMask	BE_9_05d	0.645	4.134375	34.8902034541952	TRUE	28.8338708981315
1276	lowMask	BE_9_05d	0.65	4.134375	35.0771531855697	TRUE	28.8338708981315
1277	lowMask	BE_9_05d	0.655	4.134375	34.4909548559751	TRUE	28.8338708981315
1278	lowMask	BE_9_05d	0.66	4.134375	34.6751478901833	TRUE	28.8338708981315
1279	lowMask	BE_9_05d	0.665	4.134375	32.8741315584321	TRUE	28.8338708981315
1280	lowMask	BE_9_05d	0.67	3.962109375	25.0891743903359	TRUE	28.5862325030116
1281	lowMask	BE_9_05d	0.675	4.134375	9.82224652621031	TRUE	28.8338708981315
1282	lowMask	BE_9_05d	0.68	4.134375	9.30073966932991	TRUE	28.8338708981315
1283	lowMask	BE_9_05d	0.685	4.134375	12.4802258404573	TRUE	28.8338708981315
1284	lowMask	BE_9_05d	0.69	4.134375	9.05279481991059	TRUE	28.8338708981315
1285	lowMask	BE_9_05d	0.695	3.962109375	-1.89256287597286	FALSE	28.5862325030116
1286	lowMask	BE_9_05d	0.7	4.134375	4.70752110974786	TRUE	28.8338708981315
1287	lowMask	BE_9_05d	0.705	4.134375	5.90305082804957	TRUE	28.8338708981315
1288	lowMask	BE_9_05d	0.71	4.134375	-0.475186192929655	FALSE	28.8338708981315
1289	lowMask	BE_9_05d	0.715	10.508203125	-3.32271581036927	FALSE	36.5974212838643
1290	lowMask	BE_9_05d	0.72	4.134375	-5.13383132454335	FALSE	28.8338708981315
1291	lowMask	BE_9_05d	0.725	4.47890625	2.49144723450053	FALSE	29.3262792382862
1292	lowMask	BE_9_05d	0.73	4.651171875	6.46492233640669	TRUE	29.5708719274549
1293	lowMask	BE_9_05d	0.735	4.47890625	19.7597837892664	TRUE	29.3262792382862
1294	lowMask	BE_9_05d	0.74	4.47890625	27.8507071117402	TRUE	29.3262792382862
1295	lowMask	BE_9_05d	0.745	4.306640625	31.6831488596163	TRUE	29.0805826858674
1296	lowMask	BE_9_05d	0.75	4.306640625	36.0194668166078	TRUE	29.0805826858674
1297	lowMask	BE_9_05d	0.755	4.306640625	38.1173386535087	TRUE	29.0805826858674
1298	lowMask	BE_9_05d	0.76	4.134375	38.7853258074575	TRUE	28.8338708981315
1299	lowMask	BE_9_05d	0.765	4.134375	37.0343494223932	TRUE	28.8338708981315
1300	lowMask	BE_9_05d	0.77	3.962109375	36.262799966105	TRUE	28.5862325030116
1301	lowMask	BE_9_05d	0.775	3.78984375	34.2491909909138	TRUE	28.3377561284406
1302	lowMask	BE_9_05d	0.78	3.617578125	32.2100145618396	TRUE	28.0885304023515
1303	lowMask	BE_9_05d	0.785	3.4453125	25.0808667068797	TRUE	27.8386439526774
1304	lowMask	BE_9_05d	0.79	3.78984375	14.6601228562237	TRUE	28.3377561284406
1305	lowMask	BE_9_05d	0.795	4.306640625	27.3892786517325	TRUE	29.0805826858674
1306	lowMask	BE_9_05d	0.8	4.134375	22.7614956060853	TRUE	28.8338708981315
1307	lowMask	BE_9_05d	0.805	4.306640625	32.6941913537701	TRUE	29.0805826858674
1308	lowMask	BE_9_05d	0.81	4.134375	27.1007304230801	TRUE	28.8338708981315
1309	lowMask	BE_9_05d	0.815	4.47890625	31.0297721066942	TRUE	29.3262792382862
1310	lowMask	BE_9_05d	0.82	4.306640625	31.8879695144673	TRUE	29.0805826858674
1311	lowMask	BE_9_05d	0.825	4.306640625	32.2092704661377	TRUE	29.0805826858674
1312	lowMask	BE_9_05d	0.83	4.306640625	29.9510559857604	TRUE	29.0805826858674
1313	lowMask	BE_9_05d	0.835	4.47890625	31.2364452437171	TRUE	29.3262792382862
1314	lowMask	BE_9_05d	0.84	4.306640625	35.3542619536462	TRUE	29.0805826858674
1315	lowMask	BE_9_05d	0.845	4.47890625	31.6359949212841	TRUE	29.3262792382862
1316	lowMask	BE_9_05d	0.85	4.47890625	37.6632693610095	TRUE	29.3262792382862
1317	lowMask	BE_9_05d	0.855	4.47890625	32.0550749589715	TRUE	29.3262792382862
1318	lowMask	BE_9_05d	0.86	4.47890625	37.4871945837351	TRUE	29.3262792382862
1319	lowMask	BE_9_05d	0.865	4.47890625	35.1289446869382	TRUE	29.3262792382862
1320	lowMask	BE_9_05d	0.87	4.47890625	36.1391551345602	TRUE	29.3262792382862
1321	lowMask	BE_9_05d	0.875	4.306640625	33.6875882279882	TRUE	29.0805826858674
1322	lowMask	BE_9_05d	0.88	4.47890625	37.0509489859374	TRUE	29.3262792382862
1323	lowMask	BE_9_05d	0.885	4.47890625	38.062054569861	TRUE	29.3262792382862
1324	lowMask	BE_9_05d	0.89	4.306640625	33.6680013261869	TRUE	29.0805826858674
1325	lowMask	BE_9_05d	0.895	4.47890625	37.9003981169913	TRUE	29.3262792382862
1326	lowMask	BE_9_05d	0.9	4.47890625	35.154633750271	TRUE	29.3262792382862
1327	lowMask	BE_9_05d	0.905	4.47890625	35.7993037733505	TRUE	29.3262792382862
1328	lowMask	BE_9_05d	0.91	4.306640625	34.7500694803886	TRUE	29.0805826858674
1329	lowMask	BE_9_05d	0.915	4.47890625	37.3704774461998	TRUE	29.3262792382862
1330	lowMask	BE_9_05d	0.92	4.47890625	35.7982000702918	TRUE	29.3262792382862
1331	lowMask	BE_9_05d	0.925	4.47890625	35.3184997603476	TRUE	29.3262792382862
1332	lowMask	BE_9_05d	0.93	4.47890625	34.7598284643986	TRUE	29.3262792382862
1333	lowMask	BE_9_05d	0.935	4.47890625	34.8157559790601	TRUE	29.3262792382862
1334	lowMask	BE_9_05d	0.94	4.47890625	36.6363056131832	TRUE	29.3262792382862
1335	lowMask	BE_9_05d	0.945	4.306640625	32.6267842578743	TRUE	29.0805826858674
1336	lowMask	BE_9_05d	0.95	4.47890625	36.6052032607551	TRUE	29.3262792382862
1337	lowMask	BE_9_05d	0.955	4.306640625	33.6430430208281	TRUE	29.0805826858674
1338	lowMask	BE_9_05d	0.96	4.47890625	36.7705300749653	TRUE	29.3262792382862
1339	lowMask	BE_9_05d	0.965	4.306640625	35.5739884399106	TRUE	29.0805826858674
1340	lowMask	BE_9_05d	0.97	4.47890625	37.2661736047588	TRUE	29.3262792382862
1341	lowMask	BE_9_05d	0.975	4.47890625	33.488138995007	TRUE	29.3262792382862
1342	lowMask	BE_9_05d	0.98	4.47890625	38.1604048398146	TRUE	29.3262792382862
1343	lowMask	BE_9_05d	0.985	4.47890625	35.6751877940145	TRUE	29.3262792382862
1344	lowMask	BE_9_05d	0.99	4.47890625	35.4432897276377	TRUE	29.3262792382862
1345	lowMask	BE_9_05d	0.995	4.47890625	35.0249164848273	TRUE	29.3262792382862
1346	lowMask	BE_9_05d	1	4.47890625	35.9554318668387	TRUE	29.3262792382862
1347	lowMask	BE_9_05d	1.005	4.47890625	33.7016539746271	TRUE	29.3262792382862
1348	lowMask	BE_9_05d	1.01	4.306640625	31.5682624271906	TRUE	29.0805826858674
1349	lowMask	BE_9_05d	1.015	4.47890625	37.1694717035966	TRUE	29.3262792382862
1350	lowMask	BE_9_05d	1.02	4.306640625	35.0983742477334	TRUE	29.0805826858674
1351	lowMask	BE_9_05d	1.025	4.47890625	36.4886917492398	TRUE	29.3262792382862
1352	lowMask	BE_9_05d	1.03	4.47890625	31.8548531861148	TRUE	29.3262792382862
1353	lowMask	BE_9_05d	1.035	4.47890625	39.225090513038	TRUE	29.3262792382862
1354	lowMask	BE_9_05d	1.04	4.306640625	35.1247930047186	TRUE	29.0805826858674
1355	lowMask	BE_9_05d	1.045	4.47890625	38.4589347569921	TRUE	29.3262792382862
1356	lowMask	BE_9_05d	1.05	4.651171875	29.1902242020027	TRUE	29.5708719274549
1357	lowMask	BE_9_05d	1.055	4.47890625	37.7770409866399	TRUE	29.3262792382862
1358	lowMask	BE_9_05d	1.06	4.306640625	36.3324498388449	TRUE	29.0805826858674
1359	lowMask	BE_9_05d	1.065	4.47890625	37.4939225107222	TRUE	29.3262792382862
1360	lowMask	BE_9_05d	1.07	4.47890625	34.2299409502458	TRUE	29.3262792382862
1361	lowMask	BE_9_05d	1.075	4.47890625	38.8600914498877	TRUE	29.3262792382862
1362	lowMask	BE_9_05d	1.08	4.306640625	36.2618921783193	TRUE	29.0805826858674
1363	lowMask	BE_9_05d	1.085	4.47890625	35.9498721825326	TRUE	29.3262792382862
1364	lowMask	BE_9_05d	1.09	4.47890625	35.7825473347702	TRUE	29.3262792382862
1365	lowMask	BE_9_05d	1.095	4.47890625	36.1386017461536	TRUE	29.3262792382862
1366	lowMask	BE_9_05d	1.1	4.47890625	36.9630969350321	TRUE	29.3262792382862
1367	lowMask	BE_9_05d	1.105	4.306640625	34.8924118359607	TRUE	29.0805826858674
1368	lowMask	BE_9_05d	1.11	4.47890625	32.1560469589387	TRUE	29.3262792382862
1369	lowMask	BE_9_05d	1.115	4.306640625	34.5839453237498	TRUE	29.0805826858674
1370	lowMask	BE_9_05d	1.12	4.47890625	35.2969511049181	TRUE	29.3262792382862
1371	lowMask	BE_9_05d	1.125	4.306640625	33.3308551597033	TRUE	29.0805826858674
1372	lowMask	BE_9_05d	1.13	4.47890625	36.7932614452897	TRUE	29.3262792382862
1373	lowMask	BE_9_05d	1.135	4.306640625	30.0146259960294	TRUE	29.0805826858674
1374	lowMask	BE_9_05d	1.14	4.47890625	35.6069202935342	TRUE	29.3262792382862
1375	lowMask	BE_9_05d	1.145	4.47890625	32.2863285503866	TRUE	29.3262792382862
1376	lowMask	BE_9_05d	1.15	4.47890625	36.2688476507627	TRUE	29.3262792382862
1377	lowMask	BE_9_05d	1.155	4.306640625	33.4563702687083	TRUE	29.0805826858674
1378	lowMask	BE_9_05d	1.16	4.47890625	33.8225508321683	TRUE	29.3262792382862
1379	lowMask	BE_9_05d	1.165	4.306640625	29.1185335628582	TRUE	29.0805826858674
1380	lowMask	BE_9_05d	1.17	4.47890625	32.987180900676	TRUE	29.3262792382862
1381	lowMask	BE_9_05d	1.175	4.134375	29.0309709748133	TRUE	28.8338708981315
1382	lowMask	BE_9_05d	1.18	4.47890625	34.5055987116544	TRUE	29.3262792382862
1383	lowMask	BE_9_05d	1.185	4.306640625	29.9802663265142	TRUE	29.0805826858674
1384	lowMask	BE_9_05d	1.19	4.47890625	29.5684133603938	TRUE	29.3262792382862
1385	lowMask	BE_9_05d	1.195	4.306640625	21.0819109002044	TRUE	29.0805826858674
1386	lowMask	BE_9_05d	1.2	4.306640625	12.5283638874765	TRUE	29.0805826858674
1387	lowMask	BE_9_05d	1.205	4.47890625	7.64497028774804	TRUE	29.3262792382862
1388	lowMask	BE_9_05d	1.21	4.306640625	11.6986268187456	TRUE	29.0805826858674
1389	lowMask	BE_9_05d	1.215	4.134375	-2.12540469309387	FALSE	28.8338708981315
1390	lowMask	BE_9_05d	1.22	4.306640625	3.23433407133359	FALSE	29.0805826858674
1391	lowMask	BE_9_05d	1.225	4.47890625	1.35755979670668	FALSE	29.3262792382862
1392	lowMask	BE_9_05d	1.23	4.306640625	-0.25312002297882	FALSE	29.0805826858674
1393	lowMask	BE_9_05d	1.235	4.47890625	-1.81384541181406	FALSE	29.3262792382862
1394	lowMask	BE_9_05d	1.24	4.306640625	1.72753649463941	FALSE	29.0805826858674
1395	lowMask	BE_9_05d	1.245	5.85703125	4.81386994742519	FALSE	31.2446678342636
1396	lowMask	BE_9_05d	1.25	5.5125	18.3196302980441	TRUE	30.7741754468933
1397	lowMask	BE_9_05d	1.255	5.340234375	29.1874037063229	TRUE	30.5364314929696
1398	lowMask	BE_9_05d	1.26	4.995703125	28.4775188614681	TRUE	30.0563912043103
1399	lowMask	BE_9_05d	1.265	4.651171875	30.6010805459773	TRUE	29.5708719274549
1400	lowMask	BE_9_05d	1.27	4.651171875	33.4392690020943	TRUE	29.5708719274549
1401	lowMask	BE_9_05d	1.275	4.47890625	35.5760755952454	TRUE	29.3262792382862
1402	lowMask	BE_9_05d	1.28	4.47890625	32.1367910975207	TRUE	29.3262792382862
1403	lowMask	BE_9_05d	1.285	4.306640625	33.1245841018023	TRUE	29.0805826858674
1404	lowMask	BE_9_05d	1.29	3.962109375	31.0472309028641	TRUE	28.5862325030116
1405	lowMask	BE_9_05d	1.295	3.78984375	24.7231464112165	TRUE	28.3377561284406
1406	lowMask	BE_9_05d	1.3	3.617578125	22.3460592418093	TRUE	28.0885304023515
1407	lowMask	BE_9_05d	1.305	4.134375	15.379873617588	TRUE	28.8338708981315
1408	lowMask	BE_9_05d	1.31	4.8234375	23.9140511562417	TRUE	29.8142721254406
1409	lowMask	BE_9_05d	1.315	3.962109375	18.7962227410479	TRUE	28.5862325030116
1410	lowMask	BE_9_05d	1.32	6.2015625	16.8501639475505	TRUE	31.7079086747781
1411	lowMask	BE_9_05d	1.325	5.85703125	25.2639226613742	TRUE	31.2446678342636
1412	lowMask	BE_9_05d	1.33	5.5125	30.6387953063797	TRUE	30.7741754468933
1413	lowMask	BE_9_05d	1.335	5.16796875	31.4725492994019	TRUE	30.297140536131
1414	lowMask	BE_9_05d	1.34	4.995703125	36.8667898259013	TRUE	30.0563912043103
1415	lowMask	BE_9_05d	1.345	4.8234375	37.689756440171	TRUE	29.8142721254406
1416	lowMask	BE_9_05d	1.35	4.651171875	38.4875463259934	TRUE	29.5708719274549
1417	lowMask	BE_9_05d	1.355	4.47890625	37.7880854323481	TRUE	29.3262792382862
1418	lowMask	BE_9_05d	1.36	4.47890625	39.3166155273597	TRUE	29.3262792382862
1419	lowMask	BE_9_05d	1.365	4.306640625	41.0220547138211	TRUE	29.0805826858674
1420	lowMask	BE_9_05d	1.37	4.306640625	38.0341809286109	TRUE	29.0805826858674
1421	lowMask	BE_9_05d	1.375	4.134375	39.3111178261402	TRUE	28.8338708981315
1422	lowMask	BE_9_05d	1.38	3.962109375	38.3547411395977	TRUE	28.5862325030116
1423	lowMask	BE_9_05d	1.385	3.78984375	35.9079626114281	TRUE	28.3377561284406
1424	lowMask	BE_9_05d	1.39	3.617578125	33.2115187557959	TRUE	28.0885304023515
1425	lowMask	BE_9_05d	1.395	3.617578125	33.8204889725565	TRUE	28.0885304023515
1426	lowMask	BE_9_05d	1.4	3.4453125	32.3664772490804	TRUE	27.8386439526774
1427	lowMask	BE_9_05d	1.405	3.273046875	25.3151645131847	TRUE	27.5881854073511
1428	lowMask	BE_9_05d	1.41	3.4453125	16.9792199013667	TRUE	27.8386439526774
1429	lowMask	BE_9_05d	1.415	3.4453125	14.8237493940914	TRUE	27.8386439526774
1430	lowMask	BE_9_05d	1.42	3.4453125	15.9974210493448	TRUE	27.8386439526774
1431	lowMask	BE_9_05d	1.425	3.4453125	8.70289546995488	TRUE	27.8386439526774
1432	lowMask	BE_9_05d	1.43	3.4453125	1.71312657954461	TRUE	27.8386439526774
1433	lowMask	BE_9_05d	1.435	3.617578125	4.30634477918909	TRUE	28.0885304023515
1434	lowMask	BE_9_05d	1.44	3.617578125	2.59163423699916	TRUE	28.0885304023515
1435	lowMask	BE_9_05d	1.445	5.684765625	-5.95193244331725	FALSE	31.0102837699689
1436	lowMask	BE_9_05d	1.45	5.684765625	17.0349916003942	TRUE	31.0102837699689
1437	lowMask	BE_9_05d	1.455	5.340234375	27.4554462585519	TRUE	30.5364314929696
1438	lowMask	BE_9_05d	1.46	5.16796875	28.5831614232169	TRUE	30.297140536131
1439	lowMask	BE_9_05d	1.465	4.8234375	30.3154683810867	TRUE	29.8142721254406
1440	lowMask	BE_9_05d	1.47	4.8234375	30.8209739300561	TRUE	29.8142721254406
1441	lowMask	BE_9_05d	1.475	4.651171875	32.7518069891953	TRUE	29.5708719274549
1442	lowMask	BE_9_05d	1.48	4.47890625	36.5078309997391	TRUE	29.3262792382862
1443	lowMask	BE_9_05d	1.485	4.306640625	37.7287993489774	TRUE	29.0805826858674
1444	lowMask	BE_9_05d	1.49	4.134375	34.3208572559233	TRUE	28.8338708981315
1445	lowMask	BE_9_05d	1.495	3.78984375	26.7227077529315	TRUE	28.3377561284406
1446	lowMask	BE_9_05d	1.5	3.617578125	21.001887180988	TRUE	28.0885304023515
1447	lowMask	BE_9_05d	1.505	3.617578125	17.1429367791271	TRUE	28.0885304023515
1448	lowMask	BE_9_05d	1.51	4.8234375	21.6880514236321	TRUE	29.8142721254406
1449	lowMask	BE_9_05d	1.515	4.47890625	22.5298074800104	TRUE	29.3262792382862
1450	lowMask	BE_9_05d	1.52	6.2015625	14.6102673599969	TRUE	31.7079086747781
1451	lowMask	BE_9_05d	1.525	5.85703125	23.8884696680208	TRUE	31.2446678342636
1452	lowMask	BE_9_05d	1.53	5.5125	30.0586306060484	TRUE	30.7741754468933
1453	lowMask	BE_9_05d	1.535	5.16796875	31.4071674857868	TRUE	30.297140536131
1454	lowMask	BE_9_05d	1.54	4.995703125	30.386357408183	TRUE	30.0563912043103
1455	lowMask	BE_9_05d	1.545	4.8234375	33.9979538179389	TRUE	29.8142721254406
1456	lowMask	BE_9_05d	1.55	4.651171875	34.7554486940679	TRUE	29.5708719274549
1457	lowMask	BE_9_05d	1.555	4.47890625	36.9273778036902	TRUE	29.3262792382862
1458	lowMask	BE_9_05d	1.56	4.47890625	38.218276762119	TRUE	29.3262792382862
1459	lowMask	BE_9_05d	1.565	4.306640625	39.0977638603948	TRUE	29.0805826858674
1460	lowMask	BE_9_05d	1.57	4.134375	38.2983883201936	TRUE	28.8338708981315
1461	lowMask	BE_9_05d	1.575	3.962109375	36.6970618115328	TRUE	28.5862325030116
1462	lowMask	BE_9_05d	1.58	3.78984375	31.9169743182748	TRUE	28.3377561284406
1463	lowMask	BE_9_05d	1.585	3.78984375	33.4201776170735	TRUE	28.3377561284406
1464	lowMask	BE_9_05d	1.59	3.617578125	33.9367401913963	TRUE	28.0885304023515
1465	lowMask	BE_9_05d	1.595	3.4453125	29.2180875549045	TRUE	27.8386439526774
1466	lowMask	BE_9_05d	1.6	3.4453125	25.6542839177087	TRUE	27.8386439526774
1467	lowMask	BE_9_05d	1.605	3.273046875	17.5428565035435	TRUE	27.5881854073511
1468	lowMask	BE_9_05d	1.61	3.617578125	5.49931036776508	TRUE	28.0885304023515
1469	lowMask	BE_9_05d	1.615	3.4453125	8.94537710147355	TRUE	27.8386439526774
1470	lowMask	BE_9_05d	1.62	3.4453125	3.43313064345276	TRUE	27.8386439526774
1471	lowMask	BE_9_05d	1.625	3.273046875	-2.29148806070695	FALSE	27.5881854073511
1472	lowMask	BE_9_05d	1.63	3.617578125	-0.476102612649086	FALSE	28.0885304023515
1473	lowMask	BE_9_05d	1.635	3.617578125	-2.35754748372227	FALSE	28.0885304023515
1474	lowMask	BE_9_05d	1.64	4.8234375	10.2799745369031	TRUE	29.8142721254406
1475	lowMask	BE_9_05d	1.645	4.995703125	22.3057717341039	TRUE	30.0563912043103
1476	lowMask	BE_9_05d	1.65	4.306640625	19.6865342900876	TRUE	29.0805826858674
1477	lowMask	BE_9_05d	1.655	4.47890625	29.581227561897	TRUE	29.3262792382862
1478	lowMask	BE_9_05d	1.66	4.306640625	30.2148843264298	TRUE	29.0805826858674
1479	lowMask	BE_9_05d	1.665	4.306640625	34.3020779663196	TRUE	29.0805826858674
1480	lowMask	BE_9_05d	1.67	4.306640625	35.4846054280156	TRUE	29.0805826858674
1481	lowMask	BE_9_05d	1.675	4.134375	37.1571702591575	TRUE	28.8338708981315
1482	lowMask	BE_9_05d	1.68	3.962109375	36.6748395802683	TRUE	28.5862325030116
1483	lowMask	BE_9_05d	1.685	3.78984375	35.4963251052176	TRUE	28.3377561284406
1484	lowMask	BE_9_05d	1.69	3.617578125	33.8588264805326	TRUE	28.0885304023515
1485	lowMask	BE_9_05d	1.695	3.4453125	31.867168039983	TRUE	27.8386439526774
1486	lowMask	BE_9_05d	1.7	3.273046875	27.5142603503543	TRUE	27.5881854073511
1487	lowMask	BE_9_05d	1.705	3.273046875	24.6921711186004	TRUE	27.5881854073511
1488	lowMask	BE_9_05d	1.71	3.4453125	14.6396525253409	TRUE	27.8386439526774
1489	lowMask	BE_9_05d	1.715	3.78984375	9.48467042833765	TRUE	28.3377561284406
1490	lowMask	BE_9_05d	1.72	3.4453125	0.0684645298826183	FALSE	27.8386439526774
1491	lowMask	BE_9_05d	1.725	3.4453125	4.82933133324435	TRUE	27.8386439526774
1492	lowMask	BE_9_05d	1.73	3.617578125	-2.45600997052804	FALSE	28.0885304023515
1493	lowMask	BE_9_05d	1.735	3.4453125	-4.05485331621711	FALSE	27.8386439526774
1494	lowMask	BE_9_05d	1.74	4.995703125	6.88092228823088	TRUE	30.0563912043103
1495	lowMask	BE_9_05d	1.745	4.995703125	17.9429112876819	TRUE	30.0563912043103
1496	lowMask	BE_9_05d	1.75	4.47890625	18.9002759811068	TRUE	29.3262792382862
1497	lowMask	BE_9_05d	1.755	4.306640625	24.9356665201312	TRUE	29.0805826858674
1498	lowMask	BE_9_05d	1.76	4.306640625	30.3156968111441	TRUE	29.0805826858674
1499	lowMask	BE_9_05d	1.765	4.306640625	34.3985698948625	TRUE	29.0805826858674
1500	lowMask	BE_9_05d	1.77	4.134375	35.7000411200601	TRUE	28.8338708981315
1501	lowMask	BE_9_05d	1.775	4.134375	34.2028487152528	TRUE	28.8338708981315
1502	lowMask	BE_9_05d	1.78	3.962109375	35.9364411542463	TRUE	28.5862325030116
1503	lowMask	BE_9_05d	1.785	3.78984375	33.3975940392089	TRUE	28.3377561284406
1504	lowMask	BE_9_05d	1.79	3.617578125	32.1076712085229	TRUE	28.0885304023515
1505	lowMask	BE_9_05d	1.795	3.4453125	30.7373430190768	TRUE	27.8386439526774
1506	lowMask	BE_9_05d	1.8	3.273046875	26.6005795406197	TRUE	27.5881854073511
1507	lowMask	BE_9_05d	1.805	3.273046875	16.7649322197261	TRUE	27.5881854073511
1508	lowMask	BE_9_05d	1.81	3.4453125	9.52045179130587	TRUE	27.8386439526774
1509	lowMask	BE_9_05d	1.815	4.134375	2.70417513341134	FALSE	28.8338708981315
1510	lowMask	BE_9_05d	1.82	3.962109375	-1.1056750798882	FALSE	28.5862325030116
1511	lowMask	BE_9_05d	1.825	3.273046875	-1.02853932856134	FALSE	27.5881854073511
1512	lowMask	BE_9_05d	1.83	3.4453125	-1.76328176647093	FALSE	27.8386439526774
1513	lowMask	BE_9_05d	1.835	4.995703125	7.91888941265623	TRUE	30.0563912043103
1514	lowMask	BE_9_05d	1.84	5.16796875	16.103380452197	TRUE	30.297140536131
1515	lowMask	BE_9_05d	1.845	4.306640625	18.193610062143	TRUE	29.0805826858674
1516	lowMask	BE_9_05d	1.85	4.47890625	26.7477785089497	TRUE	29.3262792382862
1517	lowMask	BE_9_05d	1.855	4.306640625	29.9324287312287	TRUE	29.0805826858674
1518	lowMask	BE_9_05d	1.86	4.306640625	32.0603825697181	TRUE	29.0805826858674
1519	lowMask	BE_9_05d	1.865	4.306640625	34.78773724197	TRUE	29.0805826858674
1520	lowMask	BE_9_05d	1.87	4.134375	36.3921586923365	TRUE	28.8338708981315
1521	lowMask	BE_9_05d	1.875	3.962109375	35.6583516115712	TRUE	28.5862325030116
1522	lowMask	BE_9_05d	1.88	3.78984375	34.63839126507	TRUE	28.3377561284406
1523	lowMask	BE_9_05d	1.885	3.617578125	32.5659468888237	TRUE	28.0885304023515
1524	lowMask	BE_9_05d	1.89	3.4453125	29.9657683986484	TRUE	27.8386439526774
1525	lowMask	BE_9_05d	1.895	3.273046875	23.6608859325963	TRUE	27.5881854073511
1526	lowMask	BE_9_05d	1.9	3.273046875	18.7232794461937	TRUE	27.5881854073511
1527	lowMask	BE_9_05d	1.905	3.617578125	11.5582226518953	TRUE	28.0885304023515
1528	lowMask	BE_9_05d	1.91	3.4453125	5.7148420243041	TRUE	27.8386439526774
1529	lowMask	BE_9_05d	1.915	3.617578125	-0.880484739343743	FALSE	28.0885304023515
1530	lowMask	BE_9_05d	1.92	3.273046875	-4.99356485621958	FALSE	27.5881854073511
1531	lowMask	BE_9_05d	1.925	3.273046875	-1.64099416694675	FALSE	27.5881854073511
1532	lowMask	BE_9_05d	1.93	4.306640625	-6.25946946233363	FALSE	29.0805826858674
1533	lowMask	BE_9_05d	1.935	5.340234375	5.70903722790442	FALSE	30.5364314929696
1534	lowMask	BE_9_05d	1.94	4.651171875	16.3448529136472	TRUE	29.5708719274549
1535	lowMask	BE_9_05d	1.945	4.306640625	12.4535538673145	TRUE	29.0805826858674
1536	lowMask	BE_9_05d	1.95	4.306640625	23.3916743780254	TRUE	29.0805826858674
1537	lowMask	BE_9_05d	1.955	4.306640625	28.3529345567073	TRUE	29.0805826858674
1538	lowMask	BE_9_05d	1.96	4.306640625	27.1452326122408	TRUE	29.0805826858674
1539	lowMask	BE_9_05d	1.965	4.134375	30.0605036453312	TRUE	28.8338708981315
1540	lowMask	BE_9_05d	1.97	3.962109375	31.0962111474252	TRUE	28.5862325030116
1541	lowMask	BE_9_05d	1.975	3.78984375	29.9301820015223	TRUE	28.3377561284406
1542	lowMask	BE_9_05d	1.98	3.617578125	26.8577701857326	TRUE	28.0885304023515
1543	lowMask	BE_9_05d	1.985	3.4453125	23.8511519352629	TRUE	27.8386439526774
1544	lowMask	BE_9_05d	1.99	3.4453125	23.9419138014896	TRUE	27.8386439526774
1545	lowMask	BE_9_05d	1.995	3.273046875	20.7587642379327	TRUE	27.5881854073511
1546	lowMask	BE_9_05d	2	3.273046875	17.011657039931	TRUE	27.5881854073511
1547	lowMask	BE_9_05d	2.005	3.4453125	7.92843481595155	TRUE	27.8386439526774
1548	lowMask	BE_9_05d	2.01	3.4453125	-2.0520026530529	FALSE	27.8386439526774
1549	lowMask	BE_9_05d	2.015	3.4453125	-5.27178871513257	FALSE	27.8386439526774
1550	lowMask	BE_6_05g	0	11.197265625	-24.824483404535	FALSE	37.1717874696392
1551	lowMask	BE_6_05g	0.005	11.197265625	-22.9052609459099	FALSE	37.1717874696392
1552	lowMask	BE_6_05g	0.01	11.197265625	-20.9905452154265	FALSE	37.1717874696392
1553	lowMask	BE_6_05g	0.015	11.197265625	-20.2448826563793	FALSE	37.1717874696392
1554	lowMask	BE_6_05g	0.02	11.197265625	-21.1575961183461	FALSE	37.1717874696392
1555	lowMask	BE_6_05g	0.025	11.197265625	-24.0953624214348	FALSE	37.1717874696392
1556	lowMask	BE_6_05g	0.03	11.197265625	-21.3792448735985	FALSE	37.1717874696392
1557	lowMask	BE_6_05g	0.035	11.025	-22.1205124334327	FALSE	37.034814882318
1558	lowMask	BE_6_05g	0.04	11.025	-20.6192305383899	FALSE	37.034814882318
1559	lowMask	BE_6_05g	0.045	11.025	-19.0282310889086	FALSE	37.034814882318
1560	lowMask	BE_6_05g	0.05	11.025	-17.5785733932351	FALSE	37.034814882318
1561	lowMask	BE_6_05g	0.055	11.025	-17.2746643342089	FALSE	37.034814882318
1562	lowMask	BE_6_05g	0.06	11.025	-16.4749931791352	FALSE	37.034814882318
1563	lowMask	BE_6_05g	0.065	11.36953125	-16.5239874686681	FALSE	37.3041997043238
1564	lowMask	BE_6_05g	0.07	11.025	-18.1443055698131	FALSE	37.034814882318
1565	lowMask	BE_6_05g	0.075	11.36953125	-20.4131736041142	FALSE	37.3041997043238
1566	lowMask	BE_6_05g	0.08	11.541796875	-14.9384344365289	FALSE	37.4319629584387
1567	lowMask	BE_6_05g	0.085	11.541796875	-14.8543155610336	FALSE	37.4319629584387
1568	lowMask	BE_6_05g	0.09	3.617578125	-17.1756999107486	FALSE	28.0885304023515
1569	lowMask	BE_6_05g	0.095	3.617578125	-10.3089294763385	FALSE	28.0885304023515
1570	lowMask	BE_6_05g	0.1	3.617578125	-3.6633342797238	FALSE	28.0885304023515
1571	lowMask	BE_6_05g	0.105	3.617578125	2.48559970120633	FALSE	28.0885304023515
1572	lowMask	BE_6_05g	0.11	3.617578125	5.19592577490496	TRUE	28.0885304023515
1573	lowMask	BE_6_05g	0.115	3.78984375	7.11237601616573	TRUE	28.3377561284406
1574	lowMask	BE_6_05g	0.12	3.617578125	9.94572811255175	TRUE	28.0885304023515
1575	lowMask	BE_6_05g	0.125	3.617578125	13.3634469494014	TRUE	28.0885304023515
1576	lowMask	BE_6_05g	0.13	3.617578125	15.1794260248918	TRUE	28.0885304023515
1577	lowMask	BE_6_05g	0.135	3.617578125	16.4146876126355	TRUE	28.0885304023515
1578	lowMask	BE_6_05g	0.14	3.617578125	17.9183921231361	TRUE	28.0885304023515
1579	lowMask	BE_6_05g	0.145	3.617578125	19.1186610914611	TRUE	28.0885304023515
1580	lowMask	BE_6_05g	0.15	3.617578125	20.1393969806384	TRUE	28.0885304023515
1581	lowMask	BE_6_05g	0.155	3.617578125	20.9935633121398	TRUE	28.0885304023515
1582	lowMask	BE_6_05g	0.16	3.617578125	21.9542428703865	TRUE	28.0885304023515
1583	lowMask	BE_6_05g	0.165	3.617578125	22.6083637490688	TRUE	28.0885304023515
1584	lowMask	BE_6_05g	0.17	3.617578125	22.959429004956	TRUE	28.0885304023515
1585	lowMask	BE_6_05g	0.175	3.617578125	23.2875220251979	TRUE	28.0885304023515
1586	lowMask	BE_6_05g	0.18	3.617578125	23.572239915052	TRUE	28.0885304023515
1587	lowMask	BE_6_05g	0.185	3.617578125	23.6274657225681	TRUE	28.0885304023515
1588	lowMask	BE_6_05g	0.19	3.617578125	23.8664143165333	TRUE	28.0885304023515
1589	lowMask	BE_6_05g	0.195	3.617578125	24.252632505476	TRUE	28.0885304023515
1590	lowMask	BE_6_05g	0.2	3.617578125	24.1822094532684	TRUE	28.0885304023515
1591	lowMask	BE_6_05g	0.205	3.617578125	24.0671119136311	TRUE	28.0885304023515
1592	lowMask	BE_6_05g	0.21	3.617578125	24.1725102883954	TRUE	28.0885304023515
1593	lowMask	BE_6_05g	0.215	3.617578125	24.1382032297845	TRUE	28.0885304023515
1594	lowMask	BE_6_05g	0.22	3.617578125	24.5761651531407	TRUE	28.0885304023515
1595	lowMask	BE_6_05g	0.225	3.617578125	25.4420451271027	TRUE	28.0885304023515
1596	lowMask	BE_6_05g	0.23	3.617578125	25.6282841253582	TRUE	28.0885304023515
1597	lowMask	BE_6_05g	0.235	3.617578125	25.5898020466469	TRUE	28.0885304023515
1598	lowMask	BE_6_05g	0.24	3.617578125	25.5733853754277	TRUE	28.0885304023515
1599	lowMask	BE_6_05g	0.245	3.617578125	26.2095953189143	TRUE	28.0885304023515
1600	lowMask	BE_6_05g	0.25	3.617578125	26.8369603828585	TRUE	28.0885304023515
1601	lowMask	BE_6_05g	0.255	3.617578125	27.2578960254351	TRUE	28.0885304023515
1602	lowMask	BE_6_05g	0.26	3.617578125	27.1794072338741	TRUE	28.0885304023515
1603	lowMask	BE_6_05g	0.265	3.617578125	27.0697215141382	TRUE	28.0885304023515
1604	lowMask	BE_6_05g	0.27	3.617578125	27.6265808886053	TRUE	28.0885304023515
1605	lowMask	BE_6_05g	0.275	3.617578125	28.3473745127452	TRUE	28.0885304023515
1606	lowMask	BE_6_05g	0.28	3.617578125	28.8031532169862	TRUE	28.0885304023515
1607	lowMask	BE_6_05g	0.285	3.617578125	29.1562857948269	TRUE	28.0885304023515
1608	lowMask	BE_6_05g	0.29	3.617578125	29.6569884437998	TRUE	28.0885304023515
1609	lowMask	BE_6_05g	0.295	3.617578125	30.3388722920805	TRUE	28.0885304023515
1610	lowMask	BE_6_05g	0.3	3.617578125	30.7934036916189	TRUE	28.0885304023515
1611	lowMask	BE_6_05g	0.305	3.617578125	31.0148833465023	TRUE	28.0885304023515
1612	lowMask	BE_6_05g	0.31	3.617578125	30.8727328030176	TRUE	28.0885304023515
1613	lowMask	BE_6_05g	0.315	3.617578125	30.8339762575027	TRUE	28.0885304023515
1614	lowMask	BE_6_05g	0.32	3.617578125	29.8535147309241	TRUE	28.0885304023515
1615	lowMask	BE_6_05g	0.325	3.617578125	27.1644366211619	TRUE	28.0885304023515
1616	lowMask	BE_6_05g	0.33	3.617578125	22.4947056023733	TRUE	28.0885304023515
1617	lowMask	BE_6_05g	0.335	3.617578125	18.6373044890309	TRUE	28.0885304023515
1618	lowMask	BE_6_05g	0.34	3.617578125	18.4678714607251	TRUE	28.0885304023515
1619	lowMask	BE_6_05g	0.345	3.617578125	19.5428535128231	TRUE	28.0885304023515
1620	lowMask	BE_6_05g	0.35	3.617578125	22.0953235185609	TRUE	28.0885304023515
1621	lowMask	BE_6_05g	0.355	3.617578125	24.0802979331466	TRUE	28.0885304023515
1622	lowMask	BE_6_05g	0.36	3.617578125	25.7827488780626	TRUE	28.0885304023515
1623	lowMask	BE_6_05g	0.365	3.617578125	26.8817096988226	TRUE	28.0885304023515
1624	lowMask	BE_6_05g	0.37	3.617578125	28.0103373137949	TRUE	28.0885304023515
1625	lowMask	BE_6_05g	0.375	3.617578125	28.5834658275133	TRUE	28.0885304023515
1626	lowMask	BE_6_05g	0.38	3.617578125	28.880554938312	TRUE	28.0885304023515
1627	lowMask	BE_6_05g	0.385	3.617578125	29.4319319020242	TRUE	28.0885304023515
1628	lowMask	BE_6_05g	0.39	3.617578125	29.4369290215833	TRUE	28.0885304023515
1629	lowMask	BE_6_05g	0.395	3.617578125	29.2048628775562	TRUE	28.0885304023515
1630	lowMask	BE_6_05g	0.4	3.617578125	29.4939946515411	TRUE	28.0885304023515
1631	lowMask	BE_6_05g	0.405	3.617578125	29.6796650521504	TRUE	28.0885304023515
1632	lowMask	BE_6_05g	0.41	3.617578125	29.9835754972596	TRUE	28.0885304023515
1633	lowMask	BE_6_05g	0.415	3.617578125	30.1346093544613	TRUE	28.0885304023515
1634	lowMask	BE_6_05g	0.42	3.617578125	30.0744407179409	TRUE	28.0885304023515
1635	lowMask	BE_6_05g	0.425	3.617578125	29.8724156967925	TRUE	28.0885304023515
1636	lowMask	BE_6_05g	0.43	3.617578125	30.393409870379	TRUE	28.0885304023515
1637	lowMask	BE_6_05g	0.435	3.617578125	30.4658576370639	TRUE	28.0885304023515
1638	lowMask	BE_6_05g	0.44	3.617578125	30.097148961715	TRUE	28.0885304023515
1639	lowMask	BE_6_05g	0.445	3.617578125	30.2740462376529	TRUE	28.0885304023515
1640	lowMask	BE_6_05g	0.45	3.617578125	30.3878809454291	TRUE	28.0885304023515
1641	lowMask	BE_6_05g	0.455	3.617578125	31.5370926052949	TRUE	28.0885304023515
1642	lowMask	BE_6_05g	0.46	3.617578125	31.3720896192835	TRUE	28.0885304023515
1643	lowMask	BE_6_05g	0.465	3.617578125	33.0869502272403	TRUE	28.0885304023515
1644	lowMask	BE_6_05g	0.47	3.617578125	33.3214004859447	TRUE	28.0885304023515
1645	lowMask	BE_6_05g	0.475	3.617578125	33.7702199347221	TRUE	28.0885304023515
1646	lowMask	BE_6_05g	0.48	3.617578125	33.7346273773953	TRUE	28.0885304023515
1647	lowMask	BE_6_05g	0.485	3.617578125	32.6999712476945	TRUE	28.0885304023515
1648	lowMask	BE_6_05g	0.49	3.617578125	25.7125173336977	TRUE	28.0885304023515
1649	lowMask	BE_6_05g	0.495	3.4453125	23.5402511089393	TRUE	27.8386439526774
1650	lowMask	BE_6_05g	0.5	3.4453125	22.0483865150866	TRUE	27.8386439526774
1651	lowMask	BE_6_05g	0.505	3.617578125	19.4125714483841	TRUE	28.0885304023515
1652	lowMask	BE_6_05g	0.51	3.617578125	21.3021523756681	TRUE	28.0885304023515
1653	lowMask	BE_6_05g	0.515	3.617578125	24.3744788300597	TRUE	28.0885304023515
1654	lowMask	BE_6_05g	0.52	3.617578125	26.2221862464095	TRUE	28.0885304023515
1655	lowMask	BE_6_05g	0.525	3.617578125	27.7465374746725	TRUE	28.0885304023515
1656	lowMask	BE_6_05g	0.53	3.617578125	29.7923052760173	TRUE	28.0885304023515
1657	lowMask	BE_6_05g	0.535	3.617578125	30.9351666366864	TRUE	28.0885304023515
1658	lowMask	BE_6_05g	0.54	3.617578125	30.9653676639035	TRUE	28.0885304023515
1659	lowMask	BE_6_05g	0.545	3.617578125	31.0101746368437	TRUE	28.0885304023515
1660	lowMask	BE_6_05g	0.55	3.617578125	31.3271794554305	TRUE	28.0885304023515
1661	lowMask	BE_6_05g	0.555	3.617578125	32.0242142171995	TRUE	28.0885304023515
1662	lowMask	BE_6_05g	0.56	3.617578125	32.2343020819476	TRUE	28.0885304023515
1663	lowMask	BE_6_05g	0.565	3.617578125	32.9857189975898	TRUE	28.0885304023515
1664	lowMask	BE_6_05g	0.57	3.617578125	32.8208912105907	TRUE	28.0885304023515
1665	lowMask	BE_6_05g	0.575	3.617578125	32.8152178812565	TRUE	28.0885304023515
1666	lowMask	BE_6_05g	0.58	3.617578125	33.2867187555628	TRUE	28.0885304023515
1667	lowMask	BE_6_05g	0.585	3.617578125	33.0921425962052	TRUE	28.0885304023515
1668	lowMask	BE_6_05g	0.59	3.617578125	31.8108043793823	TRUE	28.0885304023515
1669	lowMask	BE_6_05g	0.595	3.617578125	33.0768703291637	TRUE	28.0885304023515
1670	lowMask	BE_6_05g	0.6	3.617578125	33.316004430983	TRUE	28.0885304023515
1671	lowMask	BE_6_05g	0.605	3.617578125	33.4787005090283	TRUE	28.0885304023515
1672	lowMask	BE_6_05g	0.61	3.617578125	33.0167087075434	TRUE	28.0885304023515
1673	lowMask	BE_6_05g	0.615	3.617578125	33.2275096519899	TRUE	28.0885304023515
1674	lowMask	BE_6_05g	0.62	3.617578125	34.080205933872	TRUE	28.0885304023515
1675	lowMask	BE_6_05g	0.625	3.617578125	34.1338460319302	TRUE	28.0885304023515
1676	lowMask	BE_6_05g	0.63	3.617578125	34.0535856578569	TRUE	28.0885304023515
1677	lowMask	BE_6_05g	0.635	3.617578125	34.4420722246671	TRUE	28.0885304023515
1678	lowMask	BE_6_05g	0.64	3.617578125	34.4996846116492	TRUE	28.0885304023515
1679	lowMask	BE_6_05g	0.645	3.617578125	34.4566148625103	TRUE	28.0885304023515
1680	lowMask	BE_6_05g	0.65	3.617578125	34.6582104943749	TRUE	28.0885304023515
1681	lowMask	BE_6_05g	0.655	3.617578125	34.3643724619144	TRUE	28.0885304023515
1682	lowMask	BE_6_05g	0.66	3.617578125	34.927068813008	TRUE	28.0885304023515
1683	lowMask	BE_6_05g	0.665	3.617578125	35.3926749107912	TRUE	28.0885304023515
1684	lowMask	BE_6_05g	0.67	3.617578125	34.7129805477234	TRUE	28.0885304023515
1685	lowMask	BE_6_05g	0.675	3.617578125	35.3165942579194	TRUE	28.0885304023515
1686	lowMask	BE_6_05g	0.68	3.617578125	35.8109164136919	TRUE	28.0885304023515
1687	lowMask	BE_6_05g	0.685	3.617578125	36.2961625886484	TRUE	28.0885304023515
1688	lowMask	BE_6_05g	0.69	3.617578125	36.3419219273112	TRUE	28.0885304023515
1689	lowMask	BE_6_05g	0.695	3.617578125	36.3189449809857	TRUE	28.0885304023515
1690	lowMask	BE_6_05g	0.7	3.617578125	36.5029631555032	TRUE	28.0885304023515
1691	lowMask	BE_6_05g	0.705	3.617578125	36.0911678559712	TRUE	28.0885304023515
1692	lowMask	BE_6_05g	0.71	3.617578125	35.7486636658255	TRUE	28.0885304023515
1693	lowMask	BE_6_05g	0.715	3.617578125	35.8496320187613	TRUE	28.0885304023515
1694	lowMask	BE_6_05g	0.72	3.617578125	36.0588130158481	TRUE	28.0885304023515
1695	lowMask	BE_6_05g	0.725	3.617578125	34.7706265794714	TRUE	28.0885304023515
1696	lowMask	BE_6_05g	0.73	3.617578125	29.778891404286	TRUE	28.0885304023515
1697	lowMask	BE_6_05g	0.735	3.617578125	9.2947761423009	TRUE	28.0885304023515
1698	lowMask	BE_6_05g	0.74	3.78984375	-0.354676390241636	FALSE	28.3377561284406
1699	lowMask	BE_6_05g	0.745	3.617578125	-0.913620037122627	FALSE	28.0885304023515
1700	lowMask	BE_6_05g	0.75	3.617578125	-2.53732544004976	FALSE	28.0885304023515
1701	lowMask	BE_6_05g	0.755	3.78984375	-8.44496435983817	FALSE	28.3377561284406
1702	lowMask	BE_6_05g	0.76	3.617578125	-8.51268484305248	FALSE	28.0885304023515
1703	lowMask	BE_6_05g	0.765	3.617578125	-6.33733057029288	FALSE	28.0885304023515
1704	lowMask	BE_6_05g	0.77	3.617578125	-13.0870017165726	FALSE	28.0885304023515
1705	lowMask	BE_6_05g	0.775	11.197265625	-13.8574417937117	FALSE	37.1717874696392
1706	lowMask	BE_6_05g	0.78	10.68046875	-12.517004400237	FALSE	36.7475431614975
1707	lowMask	BE_6_05g	0.785	11.197265625	-12.0733614868224	FALSE	37.1717874696392
1708	lowMask	BE_6_05g	0.79	11.025	-13.5949822976442	FALSE	37.034814882318
1709	lowMask	BE_6_05g	0.795	4.47890625	-12.0662393598207	FALSE	29.3262792382862
1710	lowMask	BE_6_05g	0.8	4.134375	0.0992168380390694	FALSE	28.8338708981315
1711	lowMask	BE_6_05g	0.805	4.306640625	10.7327927552511	TRUE	29.0805826858674
1712	lowMask	BE_6_05g	0.81	4.306640625	20.1422494196323	TRUE	29.0805826858674
1713	lowMask	BE_6_05g	0.815	4.306640625	18.9699901113676	TRUE	29.0805826858674
1714	lowMask	BE_6_05g	0.82	4.306640625	28.6800008108643	TRUE	29.0805826858674
1715	lowMask	BE_6_05g	0.825	4.134375	25.0189884008882	TRUE	28.8338708981315
1716	lowMask	BE_6_05g	0.83	4.134375	28.0279613799685	TRUE	28.8338708981315
1717	lowMask	BE_6_05g	0.835	4.306640625	27.1325211199936	TRUE	29.0805826858674
1718	lowMask	BE_6_05g	0.84	4.47890625	28.8001106690373	TRUE	29.3262792382862
1719	lowMask	BE_6_05g	0.845	4.306640625	32.6155967628159	TRUE	29.0805826858674
1720	lowMask	BE_6_05g	0.85	4.306640625	33.1015441437754	TRUE	29.0805826858674
1721	lowMask	BE_6_05g	0.855	4.47890625	36.1427632402457	TRUE	29.3262792382862
1722	lowMask	BE_6_05g	0.86	4.306640625	32.2955185122976	TRUE	29.0805826858674
1723	lowMask	BE_6_05g	0.865	4.47890625	37.6481470920712	TRUE	29.3262792382862
1724	lowMask	BE_6_05g	0.87	4.134375	31.3525480640322	TRUE	28.8338708981315
1725	lowMask	BE_6_05g	0.875	4.47890625	37.2259815391369	TRUE	29.3262792382862
1726	lowMask	BE_6_05g	0.88	4.306640625	33.1355908885665	TRUE	29.0805826858674
1727	lowMask	BE_6_05g	0.885	4.47890625	36.5435400445718	TRUE	29.3262792382862
1728	lowMask	BE_6_05g	0.89	4.47890625	33.547111761983	TRUE	29.3262792382862
1729	lowMask	BE_6_05g	0.895	4.47890625	36.0683985167844	TRUE	29.3262792382862
1730	lowMask	BE_6_05g	0.9	4.47890625	35.7812979870024	TRUE	29.3262792382862
1731	lowMask	BE_6_05g	0.905	4.134375	32.0349311787161	TRUE	28.8338708981315
1732	lowMask	BE_6_05g	0.91	4.47890625	38.0670093828516	TRUE	29.3262792382862
1733	lowMask	BE_6_05g	0.915	4.134375	33.440897030394	TRUE	28.8338708981315
1734	lowMask	BE_6_05g	0.92	4.47890625	38.3315625712319	TRUE	29.3262792382862
1735	lowMask	BE_6_05g	0.925	4.306640625	36.2206845502824	TRUE	29.0805826858674
1736	lowMask	BE_6_05g	0.93	4.47890625	38.34509965595	TRUE	29.3262792382862
1737	lowMask	BE_6_05g	0.935	4.47890625	32.6218100018134	TRUE	29.3262792382862
1738	lowMask	BE_6_05g	0.94	4.47890625	38.2037253305378	TRUE	29.3262792382862
1739	lowMask	BE_6_05g	0.945	4.47890625	34.5217474270784	TRUE	29.3262792382862
1740	lowMask	BE_6_05g	0.95	4.47890625	37.4554511971158	TRUE	29.3262792382862
1741	lowMask	BE_6_05g	0.955	4.47890625	36.7020954096575	TRUE	29.3262792382862
1742	lowMask	BE_6_05g	0.96	4.47890625	33.0951461098375	TRUE	29.3262792382862
1743	lowMask	BE_6_05g	0.965	4.47890625	39.2305661514532	TRUE	29.3262792382862
1744	lowMask	BE_6_05g	0.97	4.306640625	31.2948280407979	TRUE	29.0805826858674
1745	lowMask	BE_6_05g	0.975	4.47890625	36.1807113543435	TRUE	29.3262792382862
1746	lowMask	BE_6_05g	0.98	4.134375	30.104669804808	TRUE	28.8338708981315
1747	lowMask	BE_6_05g	0.985	4.47890625	36.7746158689328	TRUE	29.3262792382862
1748	lowMask	BE_6_05g	0.99	4.47890625	33.804719614055	TRUE	29.3262792382862
1749	lowMask	BE_6_05g	0.995	4.47890625	37.4469212846725	TRUE	29.3262792382862
1750	lowMask	BE_6_05g	1	4.47890625	35.5050465027377	TRUE	29.3262792382862
1751	lowMask	BE_6_05g	1.005	4.47890625	35.7911783373946	TRUE	29.3262792382862
1752	lowMask	BE_6_05g	1.01	4.47890625	38.0487228900804	TRUE	29.3262792382862
1753	lowMask	BE_6_05g	1.015	4.306640625	34.3305343054827	TRUE	29.0805826858674
1754	lowMask	BE_6_05g	1.02	4.47890625	38.0544037552612	TRUE	29.3262792382862
1755	lowMask	BE_6_05g	1.025	4.134375	31.2081267271454	TRUE	28.8338708981315
1756	lowMask	BE_6_05g	1.03	4.47890625	38.4252617933264	TRUE	29.3262792382862
1757	lowMask	BE_6_05g	1.035	4.306640625	35.0824136651585	TRUE	29.0805826858674
1758	lowMask	BE_6_05g	1.04	4.47890625	37.8834290325438	TRUE	29.3262792382862
1759	lowMask	BE_6_05g	1.045	4.47890625	34.9820334073346	TRUE	29.3262792382862
1760	lowMask	BE_6_05g	1.05	4.47890625	35.7675898080423	TRUE	29.3262792382862
1761	lowMask	BE_6_05g	1.055	4.47890625	36.1974418220803	TRUE	29.3262792382862
1762	lowMask	BE_6_05g	1.06	4.306640625	36.7125056212914	TRUE	29.0805826858674
1763	lowMask	BE_6_05g	1.065	4.47890625	36.5742334115256	TRUE	29.3262792382862
1764	lowMask	BE_6_05g	1.07	4.134375	31.3667521555426	TRUE	28.8338708981315
1765	lowMask	BE_6_05g	1.075	4.47890625	32.9323693081787	TRUE	29.3262792382862
1766	lowMask	BE_6_05g	1.08	4.47890625	32.7833660162946	TRUE	29.3262792382862
1767	lowMask	BE_6_05g	1.085	4.47890625	35.3124877340299	TRUE	29.3262792382862
1768	lowMask	BE_6_05g	1.09	4.47890625	34.933515877797	TRUE	29.3262792382862
1769	lowMask	BE_6_05g	1.095	4.47890625	31.8712419515188	TRUE	29.3262792382862
1770	lowMask	BE_6_05g	1.1	4.47890625	36.7534903126851	TRUE	29.3262792382862
1771	lowMask	BE_6_05g	1.105	4.47890625	32.9612050330052	TRUE	29.3262792382862
1772	lowMask	BE_6_05g	1.11	4.47890625	37.1536745247736	TRUE	29.3262792382862
1773	lowMask	BE_6_05g	1.115	4.47890625	31.8915781112056	TRUE	29.3262792382862
1774	lowMask	BE_6_05g	1.12	4.47890625	35.8739755735656	TRUE	29.3262792382862
1775	lowMask	BE_6_05g	1.125	4.47890625	35.1440689373631	TRUE	29.3262792382862
1776	lowMask	BE_6_05g	1.13	4.306640625	31.8118300428445	TRUE	29.0805826858674
1777	lowMask	BE_6_05g	1.135	4.47890625	34.1473525794381	TRUE	29.3262792382862
1778	lowMask	BE_6_05g	1.14	4.651171875	26.9038971963992	TRUE	29.5708719274549
1779	lowMask	BE_6_05g	1.145	4.651171875	28.0681152760659	TRUE	29.5708719274549
1780	lowMask	BE_6_05g	1.15	4.47890625	29.9052571949073	TRUE	29.3262792382862
1781	lowMask	BE_6_05g	1.155	4.47890625	25.1396389048941	TRUE	29.3262792382862
1782	lowMask	BE_6_05g	1.16	4.47890625	31.0349111986264	TRUE	29.3262792382862
1783	lowMask	BE_6_05g	1.165	4.306640625	16.2532374603465	TRUE	29.0805826858674
1784	lowMask	BE_6_05g	1.17	4.47890625	4.34569630361096	FALSE	29.3262792382862
1785	lowMask	BE_6_05g	1.175	4.306640625	-4.775188859178	FALSE	29.0805826858674
1786	lowMask	BE_6_05g	1.18	4.47890625	-4.00697388609015	FALSE	29.3262792382862
1787	lowMask	BE_6_05g	1.185	4.47890625	-8.35460234114072	FALSE	29.3262792382862
1788	lowMask	BE_6_05g	1.19	4.134375	-11.3844662415999	FALSE	28.8338708981315
1789	lowMask	BE_6_05g	1.195	4.47890625	-10.954623941689	FALSE	29.3262792382862
1790	lowMask	BE_6_05g	1.2	10.852734375	-12.3441598924935	FALSE	36.8933705702931
1791	lowMask	BE_6_05g	1.205	10.68046875	-11.9167189639833	FALSE	36.7475431614975
1792	lowMask	BE_6_05g	1.21	10.508203125	-11.2859925464729	FALSE	36.5974212838643
1793	lowMask	BE_6_05g	1.215	6.718359375	0.924837972245768	FALSE	32.3876222963678
1794	lowMask	BE_6_05g	1.22	6.718359375	22.5940134186131	TRUE	32.3876222963678
1795	lowMask	BE_6_05g	1.225	6.54609375	29.6719234360433	TRUE	32.1631889449728
1796	lowMask	BE_6_05g	1.23	5.5125	30.7525817200831	TRUE	30.7741754468933
1797	lowMask	BE_6_05g	1.235	5.85703125	27.9934852696056	TRUE	31.2446678342636
1798	lowMask	BE_6_05g	1.24	4.47890625	27.4622462804342	TRUE	29.3262792382862
1799	lowMask	BE_6_05g	1.245	4.47890625	31.9221426098692	TRUE	29.3262792382862
1800	lowMask	BE_6_05g	1.25	4.47890625	30.5004347479804	TRUE	29.3262792382862
1801	lowMask	BE_6_05g	1.255	4.134375	27.2152818232264	TRUE	28.8338708981315
1802	lowMask	BE_6_05g	1.26	3.78984375	22.8560905261069	TRUE	28.3377561284406
1803	lowMask	BE_6_05g	1.265	3.78984375	12.6589596374496	TRUE	28.3377561284406
1804	lowMask	BE_6_05g	1.27	5.340234375	27.4004397868085	TRUE	30.5364314929696
1805	lowMask	BE_6_05g	1.275	6.718359375	26.1829254000097	TRUE	32.3876222963678
1806	lowMask	BE_6_05g	1.28	5.684765625	25.5388800326719	TRUE	31.0102837699689
1807	lowMask	BE_6_05g	1.285	5.16796875	27.64800285201	TRUE	30.297140536131
1808	lowMask	BE_6_05g	1.29	4.8234375	29.5979186707893	TRUE	29.8142721254406
1809	lowMask	BE_6_05g	1.295	4.651171875	31.4339218606682	TRUE	29.5708719274549
1810	lowMask	BE_6_05g	1.3	4.651171875	33.5531758907424	TRUE	29.5708719274549
1811	lowMask	BE_6_05g	1.305	4.47890625	35.520930134662	TRUE	29.3262792382862
1812	lowMask	BE_6_05g	1.31	4.47890625	38.9129553419796	TRUE	29.3262792382862
1813	lowMask	BE_6_05g	1.315	4.306640625	40.1238504156807	TRUE	29.0805826858674
1814	lowMask	BE_6_05g	1.32	4.306640625	42.0461046299487	TRUE	29.0805826858674
1815	lowMask	BE_6_05g	1.325	4.306640625	42.3511687055674	TRUE	29.0805826858674
1816	lowMask	BE_6_05g	1.33	4.134375	40.3682080524473	TRUE	28.8338708981315
1817	lowMask	BE_6_05g	1.335	4.134375	41.1965403057934	TRUE	28.8338708981315
1818	lowMask	BE_6_05g	1.34	3.962109375	40.4933888751626	TRUE	28.5862325030116
1819	lowMask	BE_6_05g	1.345	3.962109375	38.9933151466885	TRUE	28.5862325030116
1820	lowMask	BE_6_05g	1.35	3.78984375	38.9612314567634	TRUE	28.3377561284406
1821	lowMask	BE_6_05g	1.355	3.78984375	36.0668327149859	TRUE	28.3377561284406
1822	lowMask	BE_6_05g	1.36	3.617578125	35.0044308792238	TRUE	28.0885304023515
1823	lowMask	BE_6_05g	1.365	3.4453125	32.0820595426915	TRUE	27.8386439526774
1824	lowMask	BE_6_05g	1.37	3.4453125	26.6889321154635	TRUE	27.8386439526774
1825	lowMask	BE_6_05g	1.375	3.273046875	22.3360055081168	TRUE	27.5881854073511
1826	lowMask	BE_6_05g	1.38	3.10078125	16.2054198485906	TRUE	27.3372433943057
1827	lowMask	BE_6_05g	1.385	3.78984375	1.98745954452313	FALSE	28.3377561284406
1828	lowMask	BE_6_05g	1.39	3.273046875	0.360185743167264	FALSE	27.5881854073511
1829	lowMask	BE_6_05g	1.395	3.273046875	-2.50470004557897	FALSE	27.5881854073511
1830	lowMask	BE_6_05g	1.4	3.617578125	-4.08245867977064	FALSE	28.0885304023515
1831	lowMask	BE_6_05g	1.405	3.617578125	-10.9868860801459	FALSE	28.0885304023515
1832	lowMask	BE_6_05g	1.41	10.508203125	-10.6207575781909	FALSE	36.5974212838643
1833	lowMask	BE_6_05g	1.415	5.684765625	-6.44247357994166	FALSE	31.0102837699689
1834	lowMask	BE_6_05g	1.42	6.718359375	14.6487581949239	TRUE	32.3876222963678
1835	lowMask	BE_6_05g	1.425	6.54609375	28.9661523049365	TRUE	32.1631889449728
1836	lowMask	BE_6_05g	1.43	5.85703125	29.3178114684643	TRUE	31.2446678342636
1837	lowMask	BE_6_05g	1.435	5.684765625	27.5079523599773	TRUE	31.0102837699689
1838	lowMask	BE_6_05g	1.44	4.651171875	24.7352752255807	TRUE	29.5708719274549
1839	lowMask	BE_6_05g	1.445	4.47890625	31.6824060184124	TRUE	29.3262792382862
1840	lowMask	BE_6_05g	1.45	4.47890625	31.1189100550813	TRUE	29.3262792382862
1841	lowMask	BE_6_05g	1.455	4.134375	28.5924997918984	TRUE	28.8338708981315
1842	lowMask	BE_6_05g	1.46	3.78984375	22.4954006240027	TRUE	28.3377561284406
1843	lowMask	BE_6_05g	1.465	7.062890625	13.0926794893418	TRUE	32.8296322920879
1844	lowMask	BE_6_05g	1.47	5.5125	26.0623942624646	TRUE	30.7741754468933
1845	lowMask	BE_6_05g	1.475	6.718359375	23.4047660915555	TRUE	32.3876222963678
1846	lowMask	BE_6_05g	1.48	5.5125	24.571137025005	TRUE	30.7741754468933
1847	lowMask	BE_6_05g	1.485	4.995703125	27.713785099149	TRUE	30.0563912043103
1848	lowMask	BE_6_05g	1.49	4.8234375	29.1782331028106	TRUE	29.8142721254406
1849	lowMask	BE_6_05g	1.495	4.651171875	32.306477729901	TRUE	29.5708719274549
1850	lowMask	BE_6_05g	1.5	4.651171875	36.0087556424064	TRUE	29.5708719274549
1851	lowMask	BE_6_05g	1.505	4.47890625	38.0593077900915	TRUE	29.3262792382862
1852	lowMask	BE_6_05g	1.51	4.47890625	38.1993191988734	TRUE	29.3262792382862
1853	lowMask	BE_6_05g	1.515	4.306640625	41.1057860360886	TRUE	29.0805826858674
1854	lowMask	BE_6_05g	1.52	4.306640625	41.7714875126737	TRUE	29.0805826858674
1855	lowMask	BE_6_05g	1.525	4.134375	38.8578755885847	TRUE	28.8338708981315
1856	lowMask	BE_6_05g	1.53	4.134375	42.0909664678292	TRUE	28.8338708981315
1857	lowMask	BE_6_05g	1.535	4.134375	39.2835111193809	TRUE	28.8338708981315
1858	lowMask	BE_6_05g	1.54	3.962109375	40.5520497767415	TRUE	28.5862325030116
1859	lowMask	BE_6_05g	1.545	3.78984375	38.7805061030955	TRUE	28.3377561284406
1860	lowMask	BE_6_05g	1.55	3.78984375	34.8467848467428	TRUE	28.3377561284406
1861	lowMask	BE_6_05g	1.555	3.617578125	34.9168366828118	TRUE	28.0885304023515
1862	lowMask	BE_6_05g	1.56	3.4453125	32.0213228521279	TRUE	27.8386439526774
1863	lowMask	BE_6_05g	1.565	3.273046875	25.4875728009391	TRUE	27.5881854073511
1864	lowMask	BE_6_05g	1.57	3.273046875	22.1131825869209	TRUE	27.5881854073511
1865	lowMask	BE_6_05g	1.575	3.10078125	14.3835542287688	TRUE	27.3372433943057
1866	lowMask	BE_6_05g	1.58	3.10078125	4.27280298251166	TRUE	27.3372433943057
1867	lowMask	BE_6_05g	1.585	3.962109375	-4.24368511763235	FALSE	28.5862325030116
1868	lowMask	BE_6_05g	1.59	3.78984375	-4.12647033967937	FALSE	28.3377561284406
1869	lowMask	BE_6_05g	1.595	3.78984375	-8.69789362865339	FALSE	28.3377561284406
1870	lowMask	BE_6_05g	1.6	3.617578125	-9.49353627307676	FALSE	28.0885304023515
1871	lowMask	BE_6_05g	1.605	6.54609375	-6.31898241839292	FALSE	32.1631889449728
1872	lowMask	BE_6_05g	1.61	5.85703125	15.4665937080694	TRUE	31.2446678342636
1873	lowMask	BE_6_05g	1.615	6.029296875	23.9974691998001	TRUE	31.4772390118444
1874	lowMask	BE_6_05g	1.62	5.340234375	24.2345502339941	TRUE	30.5364314929696
1875	lowMask	BE_6_05g	1.625	4.651171875	22.9542227250942	TRUE	29.5708719274549
1876	lowMask	BE_6_05g	1.63	4.47890625	29.4605522549372	TRUE	29.3262792382862
1877	lowMask	BE_6_05g	1.635	4.47890625	33.3085802417635	TRUE	29.3262792382862
1878	lowMask	BE_6_05g	1.64	4.47890625	34.86154118473	TRUE	29.3262792382862
1879	lowMask	BE_6_05g	1.645	4.306640625	38.5840569654259	TRUE	29.0805826858674
1880	lowMask	BE_6_05g	1.65	4.306640625	39.9496499939671	TRUE	29.0805826858674
1881	lowMask	BE_6_05g	1.655	4.134375	41.455533083501	TRUE	28.8338708981315
1882	lowMask	BE_6_05g	1.66	3.962109375	40.094487943367	TRUE	28.5862325030116
1883	lowMask	BE_6_05g	1.665	3.78984375	37.5760185956145	TRUE	28.3377561284406
1884	lowMask	BE_6_05g	1.67	3.78984375	33.1569811286589	TRUE	28.3377561284406
1885	lowMask	BE_6_05g	1.675	3.4453125	30.8758237124068	TRUE	27.8386439526774
1886	lowMask	BE_6_05g	1.68	3.273046875	27.3830230185265	TRUE	27.5881854073511
1887	lowMask	BE_6_05g	1.685	3.273046875	25.3449237941548	TRUE	27.5881854073511
1888	lowMask	BE_6_05g	1.69	3.10078125	17.4830611719814	TRUE	27.3372433943057
1889	lowMask	BE_6_05g	1.695	3.10078125	4.42376737201006	TRUE	27.3372433943057
1890	lowMask	BE_6_05g	1.7	3.78984375	3.21304515630371	FALSE	28.3377561284406
1891	lowMask	BE_6_05g	1.705	3.78984375	0.299422242884688	FALSE	28.3377561284406
1892	lowMask	BE_6_05g	1.71	10.68046875	-7.23502912713104	FALSE	36.7475431614975
1893	lowMask	BE_6_05g	1.715	10.68046875	-6.45176808197337	FALSE	36.7475431614975
1894	lowMask	BE_6_05g	1.72	4.8234375	-2.63200403928403	FALSE	29.8142721254406
1895	lowMask	BE_6_05g	1.725	5.340234375	12.9810786111149	TRUE	30.5364314929696
1896	lowMask	BE_6_05g	1.73	5.16796875	23.473296664817	TRUE	30.297140536131
1897	lowMask	BE_6_05g	1.735	4.651171875	19.254164129739	TRUE	29.5708719274549
1898	lowMask	BE_6_05g	1.74	4.651171875	26.6581865010356	TRUE	29.5708719274549
1899	lowMask	BE_6_05g	1.745	4.47890625	29.6413983942272	TRUE	29.3262792382862
1900	lowMask	BE_6_05g	1.75	4.47890625	34.4844535279864	TRUE	29.3262792382862
1901	lowMask	BE_6_05g	1.755	4.306640625	35.8735313614053	TRUE	29.0805826858674
1902	lowMask	BE_6_05g	1.76	4.306640625	39.8011380492928	TRUE	29.0805826858674
1903	lowMask	BE_6_05g	1.765	4.134375	38.4679643615949	TRUE	28.8338708981315
1904	lowMask	BE_6_05g	1.77	4.134375	40.0459967587278	TRUE	28.8338708981315
1905	lowMask	BE_6_05g	1.775	3.962109375	38.7273384566533	TRUE	28.5862325030116
1906	lowMask	BE_6_05g	1.78	3.78984375	36.2832505266378	TRUE	28.3377561284406
1907	lowMask	BE_6_05g	1.785	3.617578125	33.2206292306662	TRUE	28.0885304023515
1908	lowMask	BE_6_05g	1.79	3.4453125	29.7691704802824	TRUE	27.8386439526774
1909	lowMask	BE_6_05g	1.795	3.273046875	25.3467113630916	TRUE	27.5881854073511
1910	lowMask	BE_6_05g	1.8	3.273046875	16.8524774593641	TRUE	27.5881854073511
1911	lowMask	BE_6_05g	1.805	3.273046875	14.073082288102	TRUE	27.5881854073511
1912	lowMask	BE_6_05g	1.81	3.78984375	2.86780867642047	FALSE	28.3377561284406
1913	lowMask	BE_6_05g	1.815	3.78984375	-0.514150156834404	FALSE	28.3377561284406
1914	lowMask	BE_6_05g	1.82	3.78984375	-3.19358018585712	FALSE	28.3377561284406
1915	lowMask	BE_6_05g	1.825	7.062890625	-4.79393501823168	FALSE	32.8296322920879
1916	lowMask	BE_6_05g	1.83	7.062890625	-1.6820334660177	FALSE	32.8296322920879
1917	lowMask	BE_6_05g	1.835	5.16796875	17.555236050162	TRUE	30.297140536131
1918	lowMask	BE_6_05g	1.84	4.995703125	22.6191886403579	TRUE	30.0563912043103
1919	lowMask	BE_6_05g	1.845	4.995703125	21.5397482069283	TRUE	30.0563912043103
1920	lowMask	BE_6_05g	1.85	4.651171875	27.5848822772761	TRUE	29.5708719274549
1921	lowMask	BE_6_05g	1.855	4.651171875	30.6069317610207	TRUE	29.5708719274549
1922	lowMask	BE_6_05g	1.86	4.47890625	32.7120080152126	TRUE	29.3262792382862
1923	lowMask	BE_6_05g	1.865	4.47890625	34.4958752104877	TRUE	29.3262792382862
1924	lowMask	BE_6_05g	1.87	4.306640625	38.8843930363233	TRUE	29.0805826858674
1925	lowMask	BE_6_05g	1.875	4.134375	37.6394316712751	TRUE	28.8338708981315
1926	lowMask	BE_6_05g	1.88	3.962109375	37.6885853893621	TRUE	28.5862325030116
1927	lowMask	BE_6_05g	1.885	3.78984375	35.4217589251462	TRUE	28.3377561284406
1928	lowMask	BE_6_05g	1.89	3.78984375	34.8787872801746	TRUE	28.3377561284406
1929	lowMask	BE_6_05g	1.895	3.617578125	30.4835293623412	TRUE	28.0885304023515
1930	lowMask	BE_6_05g	1.9	3.4453125	27.5863872471772	TRUE	27.8386439526774
1931	lowMask	BE_6_05g	1.905	3.273046875	25.6948968612544	TRUE	27.5881854073511
1932	lowMask	BE_6_05g	1.91	3.273046875	18.8859341241382	TRUE	27.5881854073511
1933	lowMask	BE_6_05g	1.915	3.273046875	7.0347379775239	TRUE	27.5881854073511
1934	lowMask	BE_6_05g	1.92	3.78984375	-2.67939082239629	FALSE	28.3377561284406
1935	lowMask	BE_6_05g	1.925	3.78984375	-5.12897178435706	FALSE	28.3377561284406
1936	lowMask	BE_6_05g	1.93	10.852734375	-9.70084789464346	FALSE	36.8933705702931
1937	lowMask	BE_6_05g	1.935	10.3359375	-11.7325754146386	FALSE	36.4430935653263
1938	lowMask	BE_6_05g	1.94	4.8234375	-8.62253884737396	FALSE	29.8142721254406
1939	lowMask	BE_6_05g	1.945	5.85703125	14.276987434702	TRUE	31.2446678342636
1940	lowMask	BE_6_05g	1.95	6.718359375	16.2803566848997	TRUE	32.3876222963678
1941	lowMask	BE_6_05g	1.955	5.5125	22.2795122689598	TRUE	30.7741754468933
1942	lowMask	BE_6_05g	1.96	4.651171875	18.9298810434622	TRUE	29.5708719274549
1943	lowMask	BE_6_05g	1.965	4.651171875	26.9251479040875	TRUE	29.5708719274549
1944	lowMask	BE_6_05g	1.97	4.47890625	30.6049136042165	TRUE	29.3262792382862
1945	lowMask	BE_6_05g	1.975	4.47890625	31.3332435033467	TRUE	29.3262792382862
1946	lowMask	BE_6_05g	1.98	4.306640625	36.2968514794956	TRUE	29.0805826858674
1947	lowMask	BE_6_05g	1.985	4.134375	37.3936484483929	TRUE	28.8338708981315
1948	lowMask	BE_6_05g	1.99	4.134375	37.6760783078596	TRUE	28.8338708981315
1949	lowMask	BE_6_05g	1.995	3.78984375	34.1359784195678	TRUE	28.3377561284406
1950	lowMask	BE_6_05g	2	3.78984375	36.1477495813455	TRUE	28.3377561284406
1951	lowMask	BE_6_05g	2.005	3.617578125	34.4501200124749	TRUE	28.0885304023515
1952	lowMask	BE_6_05g	2.01	3.4453125	29.4409644243185	TRUE	27.8386439526774
1953	lowMask	BE_6_05g	2.015	3.273046875	26.0470323417562	TRUE	27.5881854073511
1954	lowMask	BE_6_05g	2.02	3.273046875	19.6684577402024	TRUE	27.5881854073511
1955	lowMask	BE_6_05g	2.025	3.273046875	15.2834950016099	TRUE	27.5881854073511
1956	lowMask	BE_6_05g	2.03	3.78984375	1.01260492374396	FALSE	28.3377561284406
1957	lowMask	BE_6_05g	2.035	3.78984375	-3.93264798447048	FALSE	28.3377561284406
1958	lowMask	BE_6_05g	2.04	3.273046875	-7.30107475585748	FALSE	27.5881854073511
1959	lowMask	BE_6_05g	2.045	6.029296875	-10.3217564607165	FALSE	31.4772390118444
1960	lowMask	BE_6_05g	2.05	6.718359375	-4.35871359246583	FALSE	32.3876222963678
1961	lowMask	BE_6_05g	2.055	5.340234375	12.1655258805865	TRUE	30.5364314929696
1962	lowMask	BE_6_05g	2.06	5.85703125	22.0845017280086	TRUE	31.2446678342636
1963	lowMask	BE_6_05g	2.065	4.47890625	22.2631454049346	TRUE	29.3262792382862
1964	lowMask	BE_6_05g	2.07	4.651171875	23.4776852084268	TRUE	29.5708719274549
1965	lowMask	BE_6_05g	2.075	4.47890625	27.9365142584265	TRUE	29.3262792382862
1966	lowMask	BE_6_05g	2.08	4.47890625	31.5829800692406	TRUE	29.3262792382862
1967	lowMask	BE_6_05g	2.085	4.306640625	32.7732367550163	TRUE	29.0805826858674
1968	lowMask	BE_6_05g	2.09	4.306640625	36.7169740743514	TRUE	29.0805826858674
1969	lowMask	BE_6_05g	2.095	4.306640625	36.6346443850277	TRUE	29.0805826858674
1970	lowMask	BE_6_05g	2.1	4.134375	38.4440121535472	TRUE	28.8338708981315
1971	lowMask	BE_6_05g	2.105	3.78984375	35.0838666608677	TRUE	28.3377561284406
1972	lowMask	BE_6_05g	2.11	3.78984375	32.0509810695403	TRUE	28.3377561284406
1973	lowMask	BE_6_05g	2.115	3.617578125	32.4350274240115	TRUE	28.0885304023515
1974	lowMask	BE_6_05g	2.12	3.4453125	26.3566275975885	TRUE	27.8386439526774
1975	lowMask	BE_6_05g	2.125	3.273046875	22.1489668253711	TRUE	27.5881854073511
1976	lowMask	BE_6_05g	2.13	3.273046875	13.0184642002194	TRUE	27.5881854073511
1977	lowMask	BE_6_05g	2.135	3.273046875	5.17126682457123	TRUE	27.5881854073511
1978	lowMask	BE_6_05g	2.14	3.273046875	-3.92811548387537	FALSE	27.5881854073511
1979	lowMask	BE_6_05g	2.145	4.134375	-7.81136318291377	FALSE	28.8338708981315
1980	lowMask	BE_11_05h	0	10.852734375	-17.5964090426796	FALSE	36.8933705702931
1981	lowMask	BE_11_05h	0.005	10.68046875	-18.4735554626644	FALSE	36.7475431614975
1982	lowMask	BE_11_05h	0.01	10.68046875	-17.1733653438476	FALSE	36.7475431614975
1983	lowMask	BE_11_05h	0.015	10.852734375	-12.3984777848279	FALSE	36.8933705702931
1984	lowMask	BE_11_05h	0.02	10.68046875	-12.5880735951916	FALSE	36.7475431614975
1985	lowMask	BE_11_05h	0.025	10.68046875	-12.5178906356725	FALSE	36.7475431614975
1986	lowMask	BE_11_05h	0.03	10.852734375	-14.3365483325343	FALSE	36.8933705702931
1987	lowMask	BE_11_05h	0.035	11.541796875	-15.6306511229072	FALSE	37.4319629584387
1988	lowMask	BE_11_05h	0.04	10.508203125	-12.8188392939552	FALSE	36.5974212838643
1989	lowMask	BE_11_05h	0.045	10.508203125	-15.5716023427663	FALSE	36.5974212838643
1990	lowMask	BE_11_05h	0.05	10.508203125	-10.1452392506578	FALSE	36.5974212838643
1991	lowMask	BE_11_05h	0.055	10.508203125	-17.4989006763204	FALSE	36.5974212838643
1992	lowMask	BE_11_05h	0.06	10.508203125	-10.2714862298597	FALSE	36.5974212838643
1993	lowMask	BE_11_05h	0.065	10.508203125	-13.3713500224387	FALSE	36.5974212838643
1994	lowMask	BE_11_05h	0.07	10.508203125	-16.8776564808752	FALSE	36.5974212838643
1995	lowMask	BE_11_05h	0.075	11.025	-18.0780037964059	FALSE	37.034814882318
1996	lowMask	BE_11_05h	0.08	10.508203125	-13.6099123858209	FALSE	36.5974212838643
1997	lowMask	BE_11_05h	0.085	10.68046875	-14.2203621589164	FALSE	36.7475431614975
1998	lowMask	BE_11_05h	0.09	3.78984375	-9.93511461621438	FALSE	28.3377561284406
1999	lowMask	BE_11_05h	0.095	3.78984375	-7.29154333599567	FALSE	28.3377561284406
[truncated: 5,727 more rows]
