# Supplementary material for: Acoustic adaptation to city noise through vocal learning by a songbird
Source: Proc Biol Sci. 2018 Oct 10;285(1888):20181356. doi: 10.1098/rspb.2018.1356 (PMC6191693; doi:10.1098/rspb.2018.1356)
Supplement: ESM 4: Song data [file rspb20181356supp4.xlsx]

## Sheet: SPCC
SPCC
Bird	tutor	max	spccGroup
Z1	high	0.655833	exp
Z5	high	0.591333	exp
Z11	high	0.688819	exp
Z13	high	0.623333	exp
Z18	high	0.529474	exp
Z26	high	0.818333	exp
Z28	high	0.585833	exp
Z32	high	0.718421	exp
Z40	high	0.62631	exp
Z43	high	0.638	exp
Z44	high	0.689222	exp
Z2	high	0.525	con
Z6	high	0.44	con
Z14	high	0.574015	con
Z33	high	0.5675	con
Z42	high	0.658125	con
Z45	high	0.566667	con
Z1	low	0.418333	exp
Z5	low	0.512667	exp
Z11	low	0.572361	exp
Z13	low	0.428667	exp
Z18	low	0.594211	exp
Z26	low	0.7425	exp
Z28	low	0.544167	exp
Z32	low	0.399474	exp
Z40	low	0.580833	exp
Z43	low	0.5695	exp
Z44	low	0.6675	exp
Z2	low	0.560833	con
Z6	low	0.67	con
Z14	low	0.615227	con
Z33	low	0.5865	con
Z42	low	0.540625	con
Z45	low	0.444286	con

## Sheet: Trill Frequency
	file	identity	group	bird	bw	min	peak	max	logmin	logmax	logbw	logpeak	PC1	PC2	PC3
1	Z1	subject	experimental	Z1	3622.5	3115.7	4444.4	6738.1	8.04421	8.81553	8.19492	8.3994	-0.262747	1.00428	-0.14839
2	Z11	subject	experimental	Z11	3247.7	3331.7	4499.5	6579.4	8.11124	8.7917	8.0857	8.41172	-0.734031	0.793473	0.0437599
3	Z13	subject	experimental	Z13	2442.1	3650.6	4720.5	6092.6	8.20265	8.71483	7.80061	8.45967	-1.75364	0.0378387	0.0154282
4	Z18	subject	experimental	Z18	3304.1	2868.9	4092.5	6173	7.96168	8.72794	8.10292	8.31691	0.520031	-0.330052	0.0746791
5	Z26	subject	experimental	Z26	2091.8	4657.3	5262	6749.1	8.44619	8.81716	7.64578	8.56827	-3.43354	1.73884	0.339398
6	Z28	subject	experimental	Z28	3128.8	2642.9	4181.9	5771.6	7.87963	8.6607	8.0484	8.33852	0.525944	-1.16402	-0.537467
7	Z32	subject	experimental	Z32	3019.6	3395.6	4341.7	6415.1	8.13024	8.76641	8.01288	8.37602	-0.60719	0.4124	0.404925
8	Z40	subject	experimental	Z40	2803	2576.4	4336.3	5379.3	7.85415	8.59031	7.93845	8.37478	0.148898	-1.95802	-1.00889
9	Z43	subject	experimental	Z43	2039.2	3172.2	4190.5	5211.5	8.06218	8.55862	7.62031	8.34058	-0.61231	-2.26911	0.214785
10	Z44	subject	experimental	Z44	3155.4	3163.8	4627.7	6319.2	8.05953	8.75135	8.05687	8.43982	-0.840363	0.327521	-0.459099
11	Z5	subject	experimental	Z5	2140	3373.6	4818.4	5513.6	8.12374	8.61497	7.66856	8.4802	-1.84713	-1.19573	-0.598971
12	Z14	subject	control	Z14	2709.1	3217.7	3952.4	5926.8	8.07642	8.68724	7.90437	8.28208	0.161236	-0.824414	0.862189
13	Z2	subject	control	Z2	2641.9	3530.5	4947.1	6172.4	8.16919	8.72784	7.87925	8.50656	-1.93975	0.284489	-0.514419
14	Z33	subject	control	Z33	2417.4	3317.7	4522.6	5735.1	8.10703	8.65436	7.79045	8.41684	-1.15091	-0.878901	-0.126219
15	Z42	subject	control	Z42	2675.7	2935.9	3912.3	5611.6	7.98477	8.63259	7.89197	8.27188	0.501514	-1.58824	0.476072
16	Z45	subject	control	Z45	2954.1	2794.5	3953.6	5748.6	7.93541	8.65671	7.99095	8.28238	0.710777	-1.30543	0.179265
17	Z6	subject	control	Z6	5203.1	2072.9	3873	7275.9	7.6367	8.89232	8.55701	8.26178	2.90849	1.3009	-0.856212
18	BD	tutor	experimental	Z1	3693.1	3217.8	4445.5	6910.9	8.07645	8.84086	8.21422	8.39965	-0.33819	1.33959	0.0196447
19	BD	tutor	experimental	Z11	3693.1	3217.8	4445.5	6910.9	8.07645	8.84086	8.21422	8.39965	-0.33819	1.33959	0.0196447
20	BD	tutor	experimental	Z13	3693.1	3217.8	4445.5	6910.9	8.07645	8.84086	8.21422	8.39965	-0.33819	1.33959	0.0196447
21	TP	tutor	experimental	Z18	4392.7	2308.7	3882.4	6701.4	7.74444	8.81007	8.3877	8.26421	2.16374	0.38221	-0.439552
22	So	tutor	experimental	Z26	3771.8	2901.9	4061.7	6673.7	7.97312	8.80593	8.23531	8.30936	0.752917	0.615362	0.251403
23	So	tutor	experimental	Z28	3771.8	2901.9	4061.7	6673.7	7.97312	8.80593	8.23531	8.30936	0.752917	0.615362	0.251403
24	BE	tutor	experimental	Z32	3198.8	3024.2	3988	6223	8.0144	8.73601	8.07053	8.29105	0.511103	-0.253224	0.538492
25	BE	tutor	experimental	Z40	3198.8	3024.2	3988	6223	8.0144	8.73601	8.07053	8.29105	0.511103	-0.253224	0.538492
26	BE	tutor	experimental	Z43	3198.8	3024.2	3988	6223	8.0144	8.73601	8.07053	8.29105	0.511103	-0.253224	0.538492
27	So	tutor	experimental	Z44	3771.8	2901.9	4061.7	6673.7	7.97312	8.80593	8.23531	8.30936	0.752917	0.615362	0.251403
28	San	tutor	experimental	Z5	2525.7	3464.6	4867.4	5990.4	8.15035	8.69791	7.83427	8.49032	-1.81034	-0.135502	-0.49258
29	TP	tutor	control	Z14	4392.7	2308.7	3882.4	6701.4	7.74444	8.81007	8.3877	8.26421	2.16374	0.38221	-0.439552
30	Man	tutor	control	Z2	3622.5	2849.8	3918.4	6472.3	7.955	8.77529	8.19492	8.27344	1.03449	0.139794	0.437381
31	San	tutor	control	Z33	2525.7	3464.6	4867.4	5990.4	8.15035	8.69791	7.83427	8.49032	-1.81034	-0.135502	-0.49258
32	BE	tutor	control	Z42	3198.8	3024.2	3988	6223	8.0144	8.73601	8.07053	8.29105	0.511103	-0.253224	0.538492
33	BE	tutor	control	Z45	3198.8	3024.2	3988	6223	8.0144	8.73601	8.07053	8.29105	0.511103	-0.253224	0.538492
34	TP	tutor	control	Z6	4392.7	2308.7	3882.4	6701.4	7.74444	8.81007	8.3877	8.26421	2.16374	0.38221	-0.439552
Used average of 3 songs in tutor dialect for frequency measurements
Used average of 3 songs of tutee copies for frequency measurements

## Sheet: Vocal Performance
PERFORMANCE
file	group	average trill rate	avg bw	avg vocal deviation	bird	identity	Used average of 3 songs of tutee copies for TR, BW, VocDev
Z1	experimental	12.6853	3622.47	2.33666	Z1	subject	Used values from exact tutor song copied for BW, TR, VocDev - except when SPCC didn't distinguish between songs within dialect and regarded a copy to one as good as the copy to the other rendidtion in same dialect
Z5	experimental	4.888	2140	4.76738	Z5	subject
Z11	experimental	10.2918	3247.73	3.00308	Z11	subject
Z13	experimental	11.9842	2442.07	3.59436	Z13	subject
Z18	experimental	9.31654	3304.1	3.06716	Z18	subject
Z26	experimental	8.64464	2014.1	4.43004	Z26	subject
Z28	experimental	9.84139	3128.77	3.17657	Z28	subject
Z32	experimental	9.60908	3019.57	3.31353	Z32	subject
Z40	experimental	11.258	2802.97	3.32558	Z40	subject
Z43	experimental	9.18812	2039.23	4.33822	Z43	subject
Z44	experimental	10.4797	3155.43	3.07156	Z44	subject
Z2	control	4.17614	2641.93	4.35686	Z2	subject
Z6	control	8.23765	5203.07	1.31539	Z6	subject
Z14	control	9.09141	2709.1	3.68534	Z14	subject
Z33	control	5.93621	2417.37	4.36313	Z33	subject
Z42	control	7.7277	2675.67	3.88633	Z42	subject
Z45	control	9.34745	2954.07	3.41073	Z45	subject
Bonnie Dunes-51	experimental	6.36943	3838.4	2.89958	Z1	tutor
San Simeon-63	experimental	11.065	3763.7	2.39589	Z5	tutor
Bonnie Dunes-51	experimental	6.36943	3838.4	2.89958	Z11	tutor
Bonnie Dunes-52	experimental	7.18735	3464.6	3.16989	Z13	tutor
Twin Peaks-71	experimental	7.19252	4254.8	2.38506	Z18	tutor
Sonoma-58-60	experimental	13.2492	3713.5	2.17693	Z26	tutor
Sonoma-58-59-60	experimental	12.8732	3771.77	2.16537	Z28	tutor
Battery East-66	experimental	10.2312	3016	3.24051	Z32	tutor
Battery East-66-68	experimental	9.65076	3240.3	3.08935	Z40	tutor
Battery East-67-68	experimental	9.56533	3290.15	3.05	Z43	tutor
Sonoma-58-60	experimental	12.8732	3771.77	2.16537	Z44	tutor
Manchester62	control	7.29661	2841.5	3.77481	Z2	tutor
Twin Peaks-70	control	8.30048	4985	1.52407	Z6	tutor
Twin Peaks-72	control	9.57854	3938.2	2.40564	Z14	tutor
San Simeon-56	control	8.49257	2741.7	3.72668	Z33	tutor
Battery East-66	control	10.2312	3016	3.24051	Z42	tutor
Battery East-66	control	10.2312	3016	3.24051	Z45	tutor
